# Supplementary material for: NTRC and thioredoxins m1/m2 underpin the light acclimation of plants on proteome and metabolome levels
Source: Plant Physiol. 2023 Oct 7;194(2):982–1005. doi: 10.1093/plphys/kiad535 (PMC10828201; doi:10.1093/plphys/kiad535)
Supplement: kiad535_Supplementary_Data [file kiad535_supplementary_data.zip]

Archive with 2 entries (2 files):
- Supplemental TablesPG_Dejan0210PG.xlsx
- Suppl_Figs_Dejan_270623revised190923_edited final 031023n.pdf
