# Supplementary material for: NTRC and thioredoxins m1/m2 underpin the light acclimation of plants on proteome and metabolome levels
Source: Plant Physiol. 2023 Oct 7;194(2):982–1005. doi: 10.1093/plphys/kiad535 (PMC10828201; doi:10.1093/plphys/kiad535)
Supplement: kiad535_Supplementary_Data [file kiad535_supplementary_data.zip › Supplemental TablesPG_Dejan0210PG.xlsx]

## Sheet: Table S1
Table S1: Complete proteomic data set including mean values (n=2-4) and statistics. Significances on protein level were tested with t-test following Benjamini-Hochberg (Benjamini and Hochberg, 1995) correction (p < 0.05). The table is sorted according to protein name.
						Significances of pairwise comparisions relative to WT (* 0.05 > p > 0.01, ** 0.01 > p > 0.001, *** 0.001 > p)												adjusted p-values (relative to WT)												mean values of log2 transformed LFQ intensities
						ML			FL			HL			LL			ML			FL			HL			LL			ML				FL				HL				LL
ID	Majority.ID	Entry.name.Majority	Protein.names.Majority	Majority.AGI	Location.Consensus	wt_trxf.ML	wt_trxm.ML	wt_ntrc.ML	wt_trxf.FL	wt_trxm.FL	wt_ntrc.FL	wt_trxf.HL	wt_trxm.HL	wt_ntrc.HL	wt_trxf.LL	wt_trxm.LL	wt_ntrc.LL	p.adj.ML.wt_trxf	p.adj.ML.wt_trxm	p.adj.ML.wt_ntrc	p.adj.FL.wt_trxf	p.adj.FL.wt_trxm	p.adj.FL.wt_ntrc	p.adj.HL.wt_trxf	p.adj.HL.wt_trxm	p.adj.HL.wt_ntrc	p.adj.LL.wt_trxf	p.adj.LL.wt_trxm	p.adj.LL.wt_ntrc	MLwt	MLtrxf	MLtrxm	MLntrc	FLwt	FLtrxf	FLtrxm	FLntrc	HLwt	HLtrxf	HLtrxm	HLntrc	LLwt	LLtrxf	LLtrxm	LLntrc
1314	Q9M2E2	SDR1_ARATH	(+)-neomenthol dehydrogenase (EC 1.1.1.-) (EC 1.1.1.208) (Menthone:neomenthol reductase) (Short-chain dehydrogenase/reductase 1) (AtSDR1)	AT3G61220	cytosol													0.986822	0.78032	0.868031	0.856186	0.856186	0.856186	0.63266	0.444752	0.444752	0.338899	0.971972	0.295494	28.2689	28.2749	28.6964	28.3963	28.9598	28.334	28.6429	28.7815	29.7425	29.5523	29.2361	28.9891	27.514	27.9268	27.5251	28.0975
848	Q9LX13	Q9LX13_ARATH	(3R)-hydroxymyristoyl-[acyl-carrier-protein] dehydratase (EC 4.2.1.59) (3-hydroxyacyl-[acyl-carrier-protein] dehydratase FabZ) (Beta-hydroxyacyl-ACP dehydratase)	AT5G10160	plastid		*											0.649291	0.0352075	0.833224	0.974751	0.974751	0.974751	0.869711	0.136616	0.0976238	0.971138	0.971138	0.971138	29.1378	28.9404	28.1589	29.2008	28.9565	29.1513	28.9382	29.0119	27.3817	27.4855	28.6623	29.0676	29.2896	29.2457	29.3382	29.3424
1686	Q9SIE3	Q9SIE3_ARATH	(3R)-hydroxymyristoyl-[acyl-carrier-protein] dehydratase (EC 4.2.1.59) (3-hydroxyacyl-[acyl-carrier-protein] dehydratase FabZ) (Beta-hydroxyacyl-ACP dehydratase)	AT2G22230	plastid													0.391926	0.0968103	0.856153	0.801218	0.928693	0.801218	NA	NA	NA	0.989131	0.989131	0.4153	27.706	27.2904	26.6926	27.776	27.7087	26.8604	27.638	27.2423	NA	NA	NA	NA	28.0556	28.0468	28	27.145
1936	Q8VZP1	GPP2_ARATH	(DL)-glycerol-3-phosphatase 2 (EC 3.1.3.21) (Glycerol-1-phosphatase 2) (Haloacid dehalogenase-like hydrolase domain-containing protein GPP2)	AT5G57440	mitochondrion													0.6665	0.6665	0.0510675	NA	NA	NA	0.724194	0.313302	0.10686	0.982233	0.982233	0.982233	26.4532	26.6497	26.6807	25.6512	NA	NA	NA	NA	26.6582	26.7175	26.4447	26.2483	26.2056	26.6106	26.1646	26.2184
280	F4JFV6	F4JFV6_ARATH	(S)-2-hydroxy-acid oxidase (EC 1.1.3.15)	AT3G14415	peroxisome		*	*										0.877017	0.011822	0.0172403	0.27841	0.641877	0.247188	0.887494	0.323223	0.313381	0.775776	0.482816	0.0730515	34.2776	34.2602	33.868	34.5874	34.5545	34.8485	34.6401	35.0393	33.9375	33.9951	34.5252	34.7168	34.3782	34.3518	34.4577	34.6269
373	A8MS37	A8MS37_ARATH	(S)-2-hydroxy-acid oxidase (EC 1.1.3.15)	AT3G14420	peroxisome													0.947335	0.0727253	0.0740478	0.475668	0.66381	0.475668	0.772291	0.409928	0.409928	0.231314	0.231314	0.231314	33.0589	33.0443	32.5162	33.4878	33.2117	33.4932	33.0489	33.5754	32.5166	32.6894	33.1535	33.282	32.9166	32.7566	33.0912	33.0974
373	B3H4B8	B3H4B8_ARATH	(S)-2-hydroxy-acid oxidase (EC 1.1.3.15)	AT3G14420	peroxisome													0.947335	0.0727253	0.0740478	0.475668	0.66381	0.475668	0.772291	0.409928	0.409928	0.231314	0.231314	0.231314	33.0589	33.0443	32.5162	33.4878	33.2117	33.4932	33.0489	33.5754	32.5166	32.6894	33.1535	33.282	32.9166	32.7566	33.0912	33.0974
373	Q2V3V9	Q2V3V9_ARATH	(S)-2-hydroxy-acid oxidase (EC 1.1.3.15)	AT3G14420	peroxisome													0.947335	0.0727253	0.0740478	0.475668	0.66381	0.475668	0.772291	0.409928	0.409928	0.231314	0.231314	0.231314	33.0589	33.0443	32.5162	33.4878	33.2117	33.4932	33.0489	33.5754	32.5166	32.6894	33.1535	33.282	32.9166	32.7566	33.0912	33.0974
373	Q9LRR9	GLO1_ARATH	(S)-2-hydroxy-acid oxidase GLO1 (EC 1.1.3.15) (Glycolate oxidase 1) (AtGLO1) (GOX 1) (Short chain alpha-hydroxy acid oxidase GLO1)	AT3G14420	peroxisome													0.947335	0.0727253	0.0740478	0.475668	0.66381	0.475668	0.772291	0.409928	0.409928	0.231314	0.231314	0.231314	33.0589	33.0443	32.5162	33.4878	33.2117	33.4932	33.0489	33.5754	32.5166	32.6894	33.1535	33.282	32.9166	32.7566	33.0912	33.0974
280	Q9LRS0	GLO2_ARATH	(S)-2-hydroxy-acid oxidase GLO2 (EC 1.1.3.15) (Glycolate oxidase 1) (AtGLO2) (GOX 1) (Short chain alpha-hydroxy acid oxidase GLO2)	AT3G14415	peroxisome		*	*										0.877017	0.011822	0.0172403	0.27841	0.641877	0.247188	0.887494	0.323223	0.313381	0.775776	0.482816	0.0730515	34.2776	34.2602	33.868	34.5874	34.5545	34.8485	34.6401	35.0393	33.9375	33.9951	34.5252	34.7168	34.3782	34.3518	34.4577	34.6269
484	Q8RU07	Q8RU07_ARATH	[Acyl-carrier-protein] S-malonyltransferase (EC 2.3.1.39)	AT2G30200	plastid		*											0.176652	0.019974	0.938881	0.912164	0.912164	0.912164	0.651186	0.0983243	0.0983243	0.685004	0.685004	0.932055	30.0555	30.4107	30.8407	30.0721	29.9753	30.1557	30.4609	30.2374	31.1309	30.9783	30.3782	30.2138	30.0767	30.1797	29.9198	30.0613
435	Q9XI84	RBCMT_ARATH	[Fructose-bisphosphate aldolase]-lysine N-methyltransferase, chloroplastic (EC 2.1.1.259) (Aldolases N-methyltransferase) ([Ribulose-bisphosphate carboxylase]-lysine N-methyltransferase-like) (AtLSMT-L) (LSMT-like enzyme)	AT1G14030	plastid													0.242965	0.189794	0.242965	0.894413	0.894413	0.894413	0.624912	0.278785	0.172486	0.707307	0.76593	0.707307	28.2689	28.045	27.9904	28.4608	28.0471	28.3352	28.2462	28.3515	27.3462	27.134	27.9501	28.2296	28.4904	28.3125	28.3623	28.2804
124	A0A1P8B4X2	A0A1P8B4X2_ARATH	1,2-dihydroxy-3-keto-5-methylthiopentene dioxygenase (EC 1.13.11.54) (Acireductone dioxygenase (Fe(2+)-requiring)) (ARD) (Fe-ARD)	AT4G14710	cytosol		*							**				0.132461	0.0372968	0.17269	0.858324	0.84918	0.84918	0.900689	0.0794336	0.00825211	0.26016	0.222588	0.0627052	28.6078	28.8836	29.0211	28.3918	27.6506	27.8221	28.6924	28.4457	29.5646	29.5336	29.0225	28.5088	28.6016	28.754	28.7834	28.3054
124	F4JIE0	F4JIE0_ARATH	1,2-dihydroxy-3-keto-5-methylthiopentene dioxygenase (EC 1.13.11.54) (Acireductone dioxygenase (Fe(2+)-requiring)) (ARD) (Fe-ARD)	AT4G14710	cytosol		*							**				0.132461	0.0372968	0.17269	0.858324	0.84918	0.84918	0.900689	0.0794336	0.00825211	0.26016	0.222588	0.0627052	28.6078	28.8836	29.0211	28.3918	27.6506	27.8221	28.6924	28.4457	29.5646	29.5336	29.0225	28.5088	28.6016	28.754	28.7834	28.3054
124	F4JIE1	F4JIE1_ARATH	1,2-dihydroxy-3-keto-5-methylthiopentene dioxygenase (EC 1.13.11.54) (Acireductone dioxygenase (Fe(2+)-requiring)) (ARD) (Fe-ARD)	AT4G14710	cytosol		*							**				0.132461	0.0372968	0.17269	0.858324	0.84918	0.84918	0.900689	0.0794336	0.00825211	0.26016	0.222588	0.0627052	28.6078	28.8836	29.0211	28.3918	27.6506	27.8221	28.6924	28.4457	29.5646	29.5336	29.0225	28.5088	28.6016	28.754	28.7834	28.3054
124	B3H6E4	B3H6E4_ARATH	1,2-dihydroxy-3-keto-5-methylthiopentene dioxygenase (EC 1.13.11.54) (Acireductone dioxygenase (Fe(2+)-requiring)) (ARD) (Fe-ARD)	AT4G14710	cytosol		*							**				0.132461	0.0372968	0.17269	0.858324	0.84918	0.84918	0.900689	0.0794336	0.00825211	0.26016	0.222588	0.0627052	28.6078	28.8836	29.0211	28.3918	27.6506	27.8221	28.6924	28.4457	29.5646	29.5336	29.0225	28.5088	28.6016	28.754	28.7834	28.3054
124	Q8W108	MTND3_ARATH	1,2-dihydroxy-3-keto-5-methylthiopentene dioxygenase 3 (EC 1.13.11.54) (Acireductone dioxygenase (Fe(2+)-requiring) 3) (ARD 3) (Fe-ARD 3)	AT4G14710	cytosol		*							**				0.132461	0.0372968	0.17269	0.858324	0.84918	0.84918	0.900689	0.0794336	0.00825211	0.26016	0.222588	0.0627052	28.6078	28.8836	29.0211	28.3918	27.6506	27.8221	28.6924	28.4457	29.5646	29.5336	29.0225	28.5088	28.6016	28.754	28.7834	28.3054
1385	O23647	GLGB1_ARATH	1,4-alpha-glucan-branching enzyme 2-1, chloroplastic/amyloplastic (AtSBE II-1) (EC 2.4.1.18) (Branching enzyme 3) (AtBE3) (Starch-branching enzyme 2-1)	AT2G36390	plastid													0.528483	0.394641	0.909301	0.845385	0.845385	0.845385	0.990734	0.192396	0.192396	0.957919	0.957919	0.972247	27.3126	27.0682	26.8103	27.3458	27.1755	27.3701	27.0444	26.9563	26.0775	26.1329	27.1452	27.1381	27.4182	27.3697	27.4995	27.4124
736	Q9LZS3	GLGB2_ARATH	1,4-alpha-glucan-branching enzyme 2-2, chloroplastic/amyloplastic (AtSBE II-2) (EC 2.4.1.18) (Branching enzyme 2) (AtBE2) (Starch-branching enzyme 2-2)	AT5G03650	plastid													0.315179	0.244314	0.798135	0.930823	0.930823	0.930823	0.626801	0.111276	0.111276	0.876269	0.876269	0.876269	28.609	28.1712	28.0299	28.6889	28.3963	28.5561	28.2631	28.5072	26.982	27.445	28.7947	28.7106	28.3522	28.1941	28.3121	28.2809
2500	Q9M1C2	CH101_ARATH	10 kDa chaperonin 1, chloroplastic	AT3G60210	plastid													NA	NA	NA	NA	NA	NA	0.67189	0.67189	0.515805	NA	NA	NA	NA	NA	NA	NA	NA	NA	NA	NA	27.8722	27.9424	27.8098	28.085	NA	NA	NA	NA
1458	O80504	CH102_ARATH	10 kDa chaperonin 2, chloroplastic (Chloroplast chaperonin 10) (Chl-Cpn10)	AT2G44650	plastid													0.649226	0.540321	0.649226	0.554254	0.833433	0.833433	0.867471	0.867471	0.867471	0.912819	0.912819	0.23376	30.6505	30.741	30.812	30.5901	30.8904	29.8464	30.6138	30.6212	30.5265	30.5787	30.4733	30.5821	30.4107	30.423	30.3886	30.6138
1414	P34893	CH10_ARATH	10 kDa chaperonin, mitochondrial (Chaperonin 10) (CPN10) (Protein groES)	AT1G14980	mitochondrion	*	*											0.0406601	0.0406601	0.168766	0.838582	0.94917	0.838582	0.732055	0.852753	0.732055	0.975499	0.975499	0.975499	31.1726	31.5054	31.5039	31.3403	31.2799	30.8674	31.3055	31.0425	31.4715	31.5537	31.446	31.3755	31.1066	31.1019	31.1289	31.0923
491	F4JWP9	GFL_ARATH	109 kDa U5 small nuclear ribonucleoprotein component GFL (Protein GFA1-LIKE) (SNU114 homolog)	AT5G25230	nucleus													0.623948	0.623948	0.623948	0.629973	0.372643	0.335435	0.882707	0.51548	0.411773	0.620579	0.147996	0.147996	27.4513	27.6209	27.2593	27.6797	27.3557	27.4315	27.1662	27.6147	26.908	26.858	27.2382	27.4497	27.405	27.4504	27.5602	27.5769
491	Q9LNC5	CLO_ARATH	110 kDa U5 small nuclear ribonucleoprotein component CLO (Protein CLOTHO) (Protein GAMETOPHYTE FACTOR 1) (Protein MATERNAL EFFECT EMBRYO ARREST 5) (Protein VAJRA-1) (SNU114 homolog)	AT1G06220	nucleus													0.623948	0.623948	0.623948	0.629973	0.372643	0.335435	0.882707	0.51548	0.411773	0.620579	0.147996	0.147996	27.4513	27.6209	27.2593	27.6797	27.3557	27.4315	27.1662	27.6147	26.908	26.858	27.2382	27.4497	27.405	27.4504	27.5602	27.5769
1158	F4I403	F4I403_ARATH	12-oxophytodienoate reductase 1	AT1G76680	cytosol													0.739552	0.220757	0.0653504	0.929212	0.929212	0.929212	0.694585	0.378529	0.694585	0.327558	0.0986033	0.938145	28.4029	28.3225	27.9875	27.7148	27.4954	27.2438	27.2014	27.3973	27.6035	27.7441	28.1933	27.4535	27.5888	27.7902	28.0294	27.5751
1158	Q8LAH7	OPR1_ARATH	12-oxophytodienoate reductase 1 (EC 1.3.1.42) (12-oxophytodienoate-10,11-reductase 1) (AtOPR1) (OPDA-reductase 1) (FS-AT-I)	AT1G76680	cytosol													0.739552	0.220757	0.0653504	0.929212	0.929212	0.929212	0.694585	0.378529	0.694585	0.327558	0.0986033	0.938145	28.4029	28.3225	27.9875	27.7148	27.4954	27.2438	27.2014	27.3973	27.6035	27.7441	28.1933	27.4535	27.5888	27.7902	28.0294	27.5751
1528	Q9FUP0	OPR3_ARATH	12-oxophytodienoate reductase 3 (EC 1.3.1.42) (12-oxophytodienoate-10,11-reductase 3) (AtOPR3) (OPDA-reductase 3) (Protein DELAYED DEHISCENCE 1) [Cleaved into: 12-oxophytodienoate reductase 3, N-terminally processed]	AT2G06050	peroxisome			*						**				0.7214	0.700399	0.0496409	0.89458	0.89458	0.89458	0.766188	0.766188	0.00143395	0.897776	0.897776	0.365513	27.8342	27.9488	28.0709	27.0502	27.4019	27.1584	27.5096	27.0827	28.3401	28.1877	28.2173	26.8513	26.7297	26.6739	26.8248	26.0601
1466	P42643	14331_ARATH	14-3-3-like protein GF14 chi (General regulatory factor 1)	AT4G09000	cytosol		*											0.424564	0.0212172	0.89752	0.803662	0.803662	0.803662	0.816302	0.247758	0.247758	0.778087	0.528709	0.579536	33.0206	33.2694	33.9031	32.9891	33.3342	32.7249	33.17	33.0566	34.1487	33.9489	33.2353	33.1957	33.3074	33.2667	33.0594	33.1622
1615	P48347	14310_ARATH	14-3-3-like protein GF14 epsilon (General regulatory factor 10)	AT1G22300	cytosol	*	**										*	0.0483349	0.00463056	0.946208	0.416853	0.447684	0.416853	0.699307	0.108352	0.102494	0.954793	0.650781	0.0311937	31.4482	31.7917	32.0556	31.4394	31.7916	31.3864	31.5155	31.4053	32.3238	32.2333	31.8143	31.657	31.8439	31.8387	31.7814	31.5389
393	P48348	14338_ARATH	14-3-3-like protein GF14 kappa (General regulatory factor 8)	AT5G65430	nucleus													0.300514	0.0775146	0.479464	0.977891	0.977891	0.977891	0.709158	0.424754	0.424754	0.932075	0.932075	0.932075	29.3493	29.7456	30.2356	29.5472	29.2226	29.2918	29.5911	29.5663	30.3287	30.6951	29.5757	29.5069	29.7139	29.6953	29.6073	29.679
749	P48349	14336_ARATH	14-3-3-like protein GF14 lambda (14-3-3-like protein AFT1) (14-3-3-like protein RCI2) (General regulatory factor 6)	AT5G10450	cytosol													0.408527	0.0768483	0.385959	0.838637	0.838637	0.838637	0.928318	0.0924028	0.0924028	0.914115	0.914115	0.914115	31.1061	31.3946	31.9936	31.4304	31.5483	31.2192	31.7725	31.6515	32.8072	32.773	31.9743	31.9196	31.8438	31.8658	31.6511	31.7843
1612	Q96299	14339_ARATH	14-3-3-like protein GF14 mu (General regulatory factor 9)	AT2G42590	cytosol		*											0.241883	0.0185876	0.863343	0.897498	0.897498	0.897498	0.94525	0.140255	0.140255	0.891637	0.493327	0.493327	30.4506	30.7962	31.2947	30.49	30.8524	30.5409	30.7459	30.469	31.907	31.8688	30.8418	30.7147	30.7858	30.8142	30.5764	30.5435
1709	Q96300	14337_ARATH	14-3-3-like protein GF14 nu (General regulatory factor 7)	AT3G02520	cytosol,plasma membrane													0.613399	0.126433	0.659116	0.676281	0.844098	0.676281	0.923668	0.231156	0.231156	0.855305	0.526341	0.410915	30.7988	30.9957	31.48	30.676	30.874	30.203	30.7788	30.3622	31.7518	31.8572	30.8646	30.9171	30.769	30.7426	30.6255	30.5115
1259	Q01525	14332_ARATH	14-3-3-like protein GF14 omega (General regulatory factor 2)	AT1G78300	cytosol		*											0.411146	0.0122061	0.896981	0.863733	0.863733	0.863733	0.906201	0.177326	0.177326	0.87836	0.87836	0.87836	30.3619	30.6155	31.2752	30.3916	30.282	30.4717	30.634	30.1325	31.6827	31.6207	30.728	30.5501	30.5911	30.6215	30.4622	30.5157
382	P46077	14334_ARATH	14-3-3-like protein GF14 phi (General regulatory factor 4)	AT1G35160	cytosol		*											0.321644	0.0362249	0.555266	0.959	0.959	0.959	0.958833	0.143109	0.143109	0.882854	0.882854	0.882854	29.3046	29.6985	30.3377	29.4736	29.1117	29.5236	29.7146	29.4647	30.9105	30.9394	29.8836	29.8148	29.9575	29.9985	29.8721	29.8388
1757	P42644	14333_ARATH	14-3-3-like protein GF14 psi (General regulatory factor 3) (Protein RARE COLD INDUCIBLE 1A)	AT5G38480	cytosol		*											0.261465	0.0432808	0.41367	0.442258	0.890154	0.442258	0.949517	0.281619	0.185578	0.892736	0.512242	0.214926	30.7594	31.1372	31.6212	30.5307	31.1355	30.5984	31.0309	30.5372	32.0448	32.0817	31.232	30.8204	30.9668	30.9393	30.7744	30.5303
153	P42645	14335_ARATH	14-3-3-like protein GF14 upsilon (General regulatory factor 5)	AT5G16050	cytosol													0.775864	0.124063	0.836863	0.955471	0.816731	0.816731	0.931137	0.210349	0.210349	0.980352	0.930449	0.930449	28.3322	28.4776	29.0612	28.2714	28.1969	28.237	28.6787	28.9125	29.6795	29.7292	28.767	28.7044	28.5613	28.5665	28.5005	28.3664
547	Q07356	PDS_ARATH	15-cis-phytoene desaturase, chloroplastic/chromoplastic (EC 1.3.5.5) (Phytoene dehydrogenase) (Phytoene desaturase)	AT4G14210	plastid													0.707089	0.292487	0.707089	0.331372	0.545719	0.431897	0.652536	0.473056	0.93177	0.767563	0.767563	0.767563	28.7974	28.8877	29.1441	28.888	29.1266	28.7847	28.9981	29.3483	29.0555	28.8923	28.6544	29.0782	28.7734	28.8732	28.6519	28.8203
1477	Q41931	ACCO2_ARATH	1-aminocyclopropane-1-carboxylate oxidase 2 (ACC oxidase 2) (AtACO2) (EC 1.14.17.4)	AT1G62380	golgi													0.224823	0.192655	0.374194	0.192645	0.509199	0.509199	0.687115	0.630682	0.481621	0.805147	0.805147	0.805147	29.092	29.6207	29.757	29.3552	29.6073	28.8123	29.3091	29.3246	30.0034	30.2342	29.5341	29.2748	28.8984	29.071	29.1051	28.9713
2203	O65378	ACCO3_ARATH	1-aminocyclopropane-1-carboxylate oxidase 3 (ACC oxidase 3) (AtACO3) (EC 1.14.17.4)	AT1G12010	peroxisome													0.783896	0.783896	0.783896	NA	NA	NA	0.805488	0.648198	0.402609	0.676691	0.676691	0.676691	26.0819	25.8339	26.298	26.5865	NA	NA	NA	NA	28.1285	27.9668	27.603	26.9081	26.3043	26.7287	26.6561	26.9518
1295	Q06588	ACCO4_ARATH	1-aminocyclopropane-1-carboxylate oxidase 4 (ACC oxidase) (EC 1.14.17.4) (Ethylene-forming enzyme) (EFE)	AT1G05010	golgi									**				0.32831	0.23118	0.556309	0.86121	0.86121	0.86121	0.919029	0.24877	0.00929134	0.934967	0.934967	0.934967	29.6006	29.8747	29.9617	29.4521	29.3941	28.9957	29.1556	29.2287	30.2761	30.2439	29.8219	28.9595	29.3133	29.3872	29.4235	29.3298
750	Q8H1S4	ACCH3_ARATH	1-aminocyclopropane-1-carboxylate oxidase homolog 3	AT1G06650	cytosol													0.996798	0.187372	0.996798	0.88921	0.88921	0.88921	0.848073	0.848073	0.848073	0.950995	0.950995	0.950995	27.4557	27.515	25.9059	27.5118	27.219	27.8199	27.0271	27.322	27.0538	27.2086	27.4828	26.4986	27.5568	27.5158	27.6921	27.5708
1366	Q9XFS9	DXR_ARATH	1-deoxy-D-xylulose 5-phosphate reductoisomerase, chloroplastic (1-deoxyxylulose-5-phosphate reductoisomerase) (DXP reductoisomerase) (EC 1.1.1.267) (2-C-methyl-D-erythritol 4-phosphate synthase) (Protein PIGMENT-DEFECTIVE EMBRYO 129)	AT5G62790	plastid													0.526774	0.39592	0.194277	0.530422	0.530422	0.530422	0.92453	0.92453	0.92453	0.761504	0.761504	0.761504	30.8197	30.8716	30.8961	30.9712	31.0559	30.9361	30.9345	30.847	31.0157	30.8312	30.8574	30.9748	30.7966	30.9244	30.9162	30.8573
1366	F4K7T6	F4K7T6_ARATH	1-deoxy-D-xylulose-5-phosphate reductoisomerase (EC 1.1.1.267)	AT5G62790	plastid													0.526774	0.39592	0.194277	0.530422	0.530422	0.530422	0.92453	0.92453	0.92453	0.761504	0.761504	0.761504	30.8197	30.8716	30.8961	30.9712	31.0559	30.9361	30.9345	30.847	31.0157	30.8312	30.8574	30.9748	30.7966	30.9244	30.9162	30.8573
492	Q38854	DXS_ARATH	1-deoxy-D-xylulose-5-phosphate synthase, chloroplastic (1-deoxyxylulose-5-phosphate synthase) (DXP synthase) (DXPS) (EC 2.2.1.7) (Protein CLOROPLASTOS ALTERADOS 1)	AT4G15560	plastid													0.847549	0.233745	0.861514	0.809917	0.622353	0.622353	NA	NA	NA	0.354287	0.354287	0.86235	30.6622	30.2302	28.4535	30.8486	30.4562	30.5201	30.2815	30.7144	NA	NA	NA	NA	30.7156	30.4121	30.3849	30.8041
1791	O04499	PMG1_ARATH	2,3-bisphosphoglycerate-independent phosphoglycerate mutase 1 (BPG-independent PGAM 1) (Phosphoglyceromutase 1) (EC 5.4.2.12) (PGAM-I 1)	AT1G09780	cytosol		*											0.323316	0.0457981	0.167215	0.240183	0.500144	0.240183	0.611401	0.183249	0.0904383	0.935591	0.477685	0.0906388	32.4382	32.6513	33.0164	32.1287	32.5348	32.0706	32.3569	31.8618	33.3739	33.1707	32.6374	32.1894	32.402	32.4115	32.3003	32.1025
1306	O65282	CH20_ARATH	20 kDa chaperonin, chloroplastic (Chaperonin 10) (Ch-CPN10) (Cpn10) (Chaperonin 20) (Protein Cpn21)	AT5G20720	plastid													0.704464	0.125809	0.482097	0.54869	0.988067	0.920025	0.588275	0.207041	0.207041	0.754126	0.941044	0.754126	34.4417	34.524	34.9393	34.2689	34.4795	33.7696	34.4721	34.3082	35.4252	35.2343	34.816	34.6307	34.1523	34.3013	34.1412	34.2257
55	A0A1P8AX55	A0A1P8AX55_ARATH	20S proteasome alpha subunit G1	AT2G27020	cytosol,nucleus													0.450198	0.30994	0.271456	0.696514	0.696514	0.696514	0.887602	0.554977	0.554977	0.440302	0.54311	0.54311	29.5276	29.6387	29.3359	29.7434	28.1745	29.6336	29.4176	29.332	28.8972	28.9605	29.3728	29.5766	29.8177	29.6535	29.9152	29.7013
1304	F4HP14	F4HP14_ARATH	20S proteasome beta subunit E1	AT1G13060	cytosol,nucleus													0.824813	0.321018	0.824813	0.780599	0.780599	0.780599	0.902633	0.732497	0.732497	0.818315	0.818315	0.86459	28.7771	28.6828	28.3928	28.7251	28.5988	28.5275	28.4276	28.4278	28.5023	28.5472	28.748	28.7183	28.8579	28.7356	28.8025	28.8808
596	Q39227	SMT2_ARATH	24-methylenesterol C-methyltransferase 2 (24-sterol C-methyltransferase 2) (Sterol-C-methyltransferase 2) (EC 2.1.1.143) (Protein COTYLEDON VASCULAR PATTERN 1)	AT1G20330	endoplasmic reticulum													0.906057	0.185309	0.891339	0.259906	0.259906	0.750373	0.270423	0.270423	0.270423	0.664488	0.664488	0.664488	28.6761	28.6364	28.0212	28.7797	27.6432	28.7946	28.5427	27.8294	27.1642	28.1486	28.1798	28.4376	29.2716	29.0868	29.0567	28.9656
2264	Q94AU2	SEC22_ARATH	25.3 kDa vesicle transport protein (AtSEC22)	AT1G11890	endoplasmic reticulum													0.983375	0.82749	0.82749	NA	NA	NA	NA	NA	NA	NA	NA	NA	26.0012	25.993	26.3654	26.1502	NA	NA	NA	NA	NA	NA	NA	NA	NA	NA	NA	NA
384	O48844	PSD1A_ARATH	26S proteasome non-ATPase regulatory subunit 1 homolog A (26S proteasome regulatory subunit RPN2a) (AtRPN2a) (26S proteasome regulatory subunit S1 homolog A)	AT2G32730	cytosol,nucleus													0.383109	0.325737	0.339758	0.478608	0.547493	0.547493	0.816865	0.813092	0.813019	0.582324	0.987592	0.582324	29.5949	29.7821	29.3251	29.8105	29.2552	29.7109	29.4953	29.6054	29.1567	28.9815	29.5225	29.66	29.8827	29.8206	29.8814	29.9752
823	Q9LP45	PSD11_ARATH	26S proteasome non-ATPase regulatory subunit 11 homolog (19S proteosome subunit 9) (AtS9) (26S proteasome regulatory subunit RPN6) (AtRPN6) (26S proteasome regulatory subunit S9 homolog)	AT1G29150	cytosol,nucleus													0.60017	0.513555	0.56015	0.968169	0.968169	0.968169	0.794819	0.794819	0.794819	0.796946	0.903657	0.903657	29.6437	29.6059	29.5503	29.5814	29.5822	29.6559	29.6056	29.6489	29.3215	28.9072	29.5328	29.6924	29.6325	29.5338	29.6428	29.6064
599	Q9FIB6	PS12A_ARATH	26S proteasome non-ATPase regulatory subunit 12 homolog A (26S proteasome regulatory subunit RPN5a) (AtRPN5a) (26S proteasome regulatory subunit p55 homolog A) (Protein EMBRYO DEFECTIVE 2107) (Protein MARIPOSA)	AT5G09900	cytosol,nucleus													0.516666	0.283815	0.955878	0.913008	0.913008	0.913008	0.534168	0.540073	0.534168	0.90194	0.711765	0.203903	29.7915	29.6537	29.4796	29.8004	29.6204	29.6702	29.6402	29.8043	29.3106	29.0454	29.5257	29.589	29.5018	29.5174	29.5858	29.7767
1200	Q8RWF0	PS13A_ARATH	26S proteasome non-ATPase regulatory subunit 13 homolog A (26S proteasome regulatory subunit RPN9a) (AtRNP9a) (26S proteasome regulatory subunit S11 homolog A)	AT5G45620	cytosol,nucleus													0.326049	0.326049	0.260129	0.966923	0.966923	0.966923	0.643366	0.356835	0.356835	0.615374	0.703269	0.615374	29.3472	28.6717	28.6834	28.387	28.033	28.0538	28.373	27.9174	27.3936	27.583	28.1581	27.9705	27.9228	28.0824	28.0098	28.259
1576	Q9LT08	PSDE_ARATH	26S proteasome non-ATPase regulatory subunit 14 homolog (EC 3.4.19.-) (26S proteasome regulatory subunit RPN11) (AtRPN11)	AT5G23540	cytosol,nucleus													0.463565	0.91175	0.182519	0.759181	0.766831	0.489451	0.564571	0.564571	0.564571	0.942446	0.942446	0.942446	29.1051	29.2121	29.0917	29.3406	29.1994	29.3035	29.1352	28.8394	29.1394	29.2785	29.3056	29.3069	29.4162	29.3758	29.423	29.3976
673	Q9SIV2	PSD2A_ARATH	26S proteasome non-ATPase regulatory subunit 2 homolog A (26S proteasome regulatory subunit RPN1a) (AtRPN1a) (26S proteasome regulatory subunit S2 homolog A)	AT2G20580	cytosol,nucleus													0.967934	0.134215	0.919278	0.742241	0.833373	0.833373	0.894639	0.44758	0.44758	0.662557	0.662557	0.667788	29.961	29.9516	29.4765	30.0265	29.5293	30.0237	29.6724	29.6776	29.1263	28.9433	29.8536	29.943	30.1324	29.9649	29.9976	30.0509
614	Q9LNU4	PSD3A_ARATH	26S proteasome non-ATPase regulatory subunit 3 homolog A (26S proteasome regulatory subunit RPN3a) (AtRPN3a) (26S proteasome regulatory subunit S3 homolog A) (Protein EMBRYO DEFECTIVE 2719) (Protein HAPLESS 15)	AT1G20200	cytosol,nucleus													0.546999	0.132711	0.690835	0.472595	0.826039	0.826039	0.824082	0.264842	0.264842	0.264557	0.347563	0.992423	29.5707	29.3299	28.8486	29.6894	29.051	29.7797	29.235	29.2289	27.1036	27.3634	28.9982	29.3726	29.7571	29.4319	29.5397	29.7555
566	P55034	PSMD4_ARATH	26S proteasome non-ATPase regulatory subunit 4 homolog (26S proteasome regulatory subunit RPN10) (AtRPN10) (26S proteasome regulatory subunit S5A homolog) (Multiubiquitin chain-binding protein 1) (AtMCB1)	AT4G38630	cytosol													0.620431	0.269093	0.620431	0.832566	0.832566	0.832566	0.845852	0.0740773	0.0740773	0.837663	0.837663	0.837663	28.9196	29.0244	29.2285	28.8417	28.7067	28.5886	28.7838	28.9142	29.4148	29.5095	28.8536	28.8566	28.7269	28.7911	28.6622	28.7754
1322	Q93Y35	PSMD6_ARATH	26S proteasome non-ATPase regulatory subunit 6 homolog (26S proteasome regulatory subunit RPN7) (AtRPN7) (26S proteasome regulatory subunit S10 homolog)	AT4G24820	cytosol,nucleus													0.0797137	0.666296	0.764184	0.788015	0.905018	0.788015	0.939516	0.939516	0.939516	0.626208	0.626208	0.626208	29.4798	29.662	29.5325	29.4989	29.5176	29.4103	29.4995	29.3343	29.3843	29.3363	29.4194	29.3252	29.4352	29.555	29.5098	29.4882
1157	O24412	PSD7A_ARATH	26S proteasome non-ATPase regulatory subunit 7 homolog A (26S proteasome regulatory subunit RPN8a) (AtRPN8a) (Protein ASYMMETRIC LEAVES ENHANCER 3) (Protein MOV34) (AtMOV34)	AT5G05780	cytosol,nucleus													0.807519	0.198929	0.198929	0.807797	0.807797	0.831765	0.940309	0.777259	0.777259	0.977377	0.977377	0.720488	28.0429	27.9909	27.7	28.3702	27.8054	28.0813	28.0111	27.7075	27.5477	27.5803	27.8392	28.0395	28.3011	28.2863	28.2974	28.4238
1351	Q9SGW3	PSD8A_ARATH	26S proteasome non-ATPase regulatory subunit 8 homolog A (26S proteasome regulatory subunit RPN12a) (AtRPN12a) (26S proteasome regulatory subunit S14 homolog A)	AT1G64520	cytosol,nucleus													0.556644	0.054629	0.556644	0.873723	0.873723	0.873723	0.959141	0.231414	0.196628	0.37979	0.764525	0.985304	29.3571	29.5127	30.0248	29.2246	29.2896	28.9528	29.2268	29.0887	30.3828	30.4096	29.5861	29.303	29.1431	29.4122	29.2205	29.1401
1527	Q9SEI3	PS10A_ARATH	26S proteasome regulatory subunit 10B homolog A (26S proteasome AAA-ATPase subunit RPT4a) (26S proteasome subunit 10B homolog A) (Regulatory particle triple-A ATPase subunit 4a)	AT5G43010	cytosol,nucleus													0.929185	0.929185	0.614495	0.398278	0.398278	0.589033	0.941031	0.828033	0.828033	0.705921	0.90882	0.882168	29.4477	29.435	29.399	29.588	29.6866	29.2584	29.23	29.3677	29.1589	29.1348	29.3549	29.4749	29.5013	29.364	29.4866	29.5449
881	Q9SZD4	PRS4A_ARATH	26S proteasome regulatory subunit 4 homolog A (26S proteasome AAA-ATPase subunit RPT2a) (26S proteasome subunit 4 homolog A) (Protein HALTED ROOT) (Regulatory particle triple-A ATPase subunit 2a)	AT4G29040	cytosol,nucleus		*											0.25654	0.0144774	0.943302	0.944903	0.944903	0.944903	0.921615	0.2525	0.2525	0.381499	0.49572	0.49572	29.6521	29.4257	29.0239	29.6637	29.3689	29.5724	29.4273	29.4014	28.6188	28.6613	29.2952	29.4396	29.5834	29.3712	29.4914	29.6756
881	Q9SL67	PRS4B_ARATH	26S proteasome regulatory subunit 4 homolog B (26S proteasome AAA-ATPase subunit RPT2b) (26S proteasome subunit 4 homolog B) (Regulatory particle triple-A ATPase subunit 2b)	AT2G20140	cytosol,nucleus		*											0.25654	0.0144774	0.943302	0.944903	0.944903	0.944903	0.921615	0.2525	0.2525	0.381499	0.49572	0.49572	29.6521	29.4257	29.0239	29.6637	29.3689	29.5724	29.4273	29.4014	28.6188	28.6613	29.2952	29.4396	29.5834	29.3712	29.4914	29.6756
1035	Q9SEI2	PS6AA_ARATH	26S proteasome regulatory subunit 6A homolog A (26S proteasome AAA-ATPase subunit RPT5a) (Proteasome 26S subunit 6A homolog A) (Regulatory particle triple-A ATPase subunit 5a) (Tat-binding protein 1 homolog A) (TBP-1 homolog A)	AT3G05530	cytosol,nucleus													0.576823	0.457452	0.576823	0.405939	0.997578	0.997578	0.479513	0.0908546	0.0796585	0.645931	0.661768	0.747305	29.6652	29.7867	29.9934	29.5513	29.6406	29.1209	29.6035	29.6045	30.4251	30.2354	29.8492	29.673	29.39	29.6549	29.5085	29.4648
1231	Q9SEI4	PRS6B_ARATH	26S proteasome regulatory subunit 6B homolog (26S protease subunit 6B homolog) (26S proteasome AAA-ATPase subunit RPT3) (Protein BMAA insensitive morphology 409) (Regulatory particle triple-A ATPase subunit 3)	AT5G58290	cytosol,nucleus													0.287646	0.489314	0.281616	0.813934	0.813934	0.813934	0.689462	0.689462	0.689462	0.962426	0.962426	0.962426	29.8644	30.0198	29.9369	30.0442	30.0072	29.773	29.8358	29.8773	30.2522	30.0592	30.1426	30.1617	30.1339	30.1121	30.1367	30.1488
707	Q9SSB5	PRS7A_ARATH	26S proteasome regulatory subunit 7 homolog A (26S proteasome AAA-ATPase subunit RPT1a) (26S proteasome subunit 7 homolog A) (Regulatory particle triple-A ATPase subunit 1a)	AT1G53750	cytosol,nucleus													0.866503	0.866503	0.866503	0.834244	0.834244	0.834244	0.87456	0.87456	0.906912	0.84185	0.84185	0.84185	30.0514	30.1729	30.0725	30.1352	29.676	29.9592	29.8859	29.8046	29.9804	29.8269	30.0533	29.9559	30.191	30.1097	30.0589	30.0469
1095	Q9C5U3	PRS8A_ARATH	26S proteasome regulatory subunit 8 homolog A (26S proteasome AAA-ATPase subunit RPT6a) (26S proteasome subunit 8 homolog A) (Regulatory particle triple-A ATPase subunit 6a)	AT5G19990	cytosol,nucleus		*											0.397839	0.0339039	0.855628	0.68634	0.68634	0.845539	0.985302	0.523639	0.523639	0.818187	0.818187	0.818187	30.3989	30.2508	29.9849	30.376	30.1809	29.9655	29.9315	30.1135	29.9684	29.9636	30.231	30.2195	30.1576	30.1919	30.1967	30.2331
1576	A8MR12	A8MR12_ARATH	26S proteasome regulatory subunit RPN11	AT5G23540	cytosol,nucleus													0.463565	0.91175	0.182519	0.759181	0.766831	0.489451	0.564571	0.564571	0.564571	0.942446	0.942446	0.942446	29.1051	29.2121	29.0917	29.3406	29.1994	29.3035	29.1352	28.8394	29.1394	29.2785	29.3056	29.3069	29.4162	29.3758	29.423	29.3976
967	O48726	RPN13_ARATH	26S proteasome regulatory subunit RPN13 (AtRPN13) (26S proteasome non-ATPase regulatory subunit 13)	AT2G26590	cytosol													0.926201	0.0911512	0.372908	0.318571	0.850712	0.994132	0.961907	0.426729	0.426729	0.72365	0.72365	0.72365	27.399	27.4262	28.09	27.1114	27.4459	26.5655	27.2525	27.4421	27.8923	27.9169	27.3188	27.2652	26.9365	27.2876	27.1678	27.1266
599	F4KFD7	F4KFD7_ARATH	26S proteasome regulatory subunit, putative (RPN5)	AT5G09900	cytosol,nucleus													0.516666	0.283815	0.955878	0.913008	0.913008	0.913008	0.534168	0.540073	0.534168	0.90194	0.711765	0.203903	29.7915	29.6537	29.4796	29.8004	29.6204	29.6702	29.6402	29.8043	29.3106	29.0454	29.5257	29.589	29.5018	29.5174	29.5858	29.7767
599	B3H6B0	B3H6B0_ARATH	26S proteasome regulatory subunit, putative (RPN5)	AT5G09900	cytosol,nucleus													0.516666	0.283815	0.955878	0.913008	0.913008	0.913008	0.534168	0.540073	0.534168	0.90194	0.711765	0.203903	29.7915	29.6537	29.4796	29.8004	29.6204	29.6702	29.6402	29.8043	29.3106	29.0454	29.5257	29.589	29.5018	29.5174	29.5858	29.7767
2545	Q9FNM0	Q9FNM0_ARATH	28 kDa heat/acid-stable phosphoprotein-like protein	AT5G46020	cytosol													NA	NA	NA	NA	NA	NA	0.903883	0.324334	0.564043	0.775278	0.775278	0.775278	NA	NA	NA	NA	NA	NA	NA	NA	27.0712	27.0381	26.5583	26.8369	26.7421	26.9012	26.7812	26.703
1734	Q43349	CP29A_ARATH	29 kDa ribonucleoprotein, chloroplastic (RNA-binding protein CP29A) (RNA-binding protein cp29)	AT3G53460	plastid													0.671066	0.994517	0.671066	0.703397	0.850853	0.850853	0.835106	0.648469	0.179541	0.969486	0.969486	0.969486	30.9836	30.7112	30.9821	30.8208	30.8217	29.0423	30.5185	30.271	30.3608	30.3079	30.5181	30.8997	30.8728	30.8661	30.8092	30.8343
333	Q9CAK8	ISPF_ARATH	2-C-methyl-D-erythritol 2,4-cyclodiphosphate synthase, chloroplastic (MECDP-synthase) (MECPS) (MECS) (EC 4.6.1.12)	AT1G63970	plastid											*		0.506148	0.442965	0.442965	0.175753	0.73388	0.118638	0.838038	0.838038	0.890233	0.693624	0.0343053	0.727217	29.4958	29.2357	29.1163	29.1801	29.0781	28.7866	29.0204	29.4883	29.3215	29.2301	29.5138	29.354	29.1399	29.0949	29.3146	29.1188
1289	P69834	ISPD_ARATH	2-C-methyl-D-erythritol 4-phosphate cytidylyltransferase, chloroplastic (EC 2.7.7.60) (4-diphosphocytidyl-2C-methyl-D-erythritol synthase) (MEP cytidylyltransferase) (AtMECT) (AtMEPCT)	AT2G02500	plastid													0.998379	0.998379	0.998379	0.897323	0.897323	0.897323	0.895943	0.639416	0.639416	0.885373	0.885373	0.596175	27.0646	27.1259	27.0655	26.9353	27.5869	27.392	27.2309	27.4235	26.1693	26.2775	26.949	27.1826	27.1791	27.3083	27.1019	26.5246
1169	Q96291	BAS1A_ARATH	2-Cys peroxiredoxin BAS1, chloroplastic (2-Cys Prx A) (2-Cys peroxiredoxin A) (EC 1.11.1.24) (Thiol-specific antioxidant protein A) (Thioredoxin-dependent peroxiredoxin BAS1)	AT3G11630	plastid													0.872995	0.154444	0.245116	0.705708	0.97774	0.97774	0.786466	0.351793	0.243972	0.661738	0.514977	0.299961	33.7392	33.774	34.1961	33.4683	34.0935	33.5292	34.1061	33.9919	34.7267	34.6303	34.2159	33.9446	33.8255	33.8797	33.7261	33.6036
1226	Q9C5R8	BAS1B_ARATH	2-Cys peroxiredoxin BAS1-like, chloroplastic (2-Cys Prx B) (2-Cys peroxiredoxin B) (EC 1.11.1.24) (Thiol-specific antioxidant protein B) (Thioredoxin-dependent peroxiredoxin BAS1-like)	AT5G06290	plastid										*			0.689677	0.171212	0.171212	0.320479	0.959207	0.959207	0.940284	0.454638	0.275692	0.0180727	0.181756	0.102569	32.0566	32.142	32.4548	31.7178	32.4729	31.5802	32.3531	32.3444	32.6849	32.6523	32.1876	31.844	31.7374	31.9965	31.8427	31.5963
2645	Q6NQL4	KDSA2_ARATH	2-dehydro-3-deoxyphosphooctonate aldolase 2 (EC 2.5.1.55) (3-deoxy-D-manno-octulosonic acid 8-phosphate synthase) (KDO-8-phosphate synthase 2) (AtkdsA2) (KDO 8-P synthase) (KDOPS) (Phospho-2-dehydro-3-deoxyoctonate aldolase)	AT1G16340	extracellular													NA	NA	NA	NA	NA	NA	NA	NA	NA	0.405013	0.261514	0.631509	NA	NA	NA	NA	NA	NA	NA	NA	NA	NA	NA	NA	24.8821	25.0959	25.1858	24.7874
246	Q9SRR8	Q9SRR8_ARATH	2Fe-2S ferredoxin-like superfamily protein (F21O3.19 protein)	AT3G07480	mitochondrion		*											0.713191	0.0305088	0.713191	0.896544	0.896544	0.896544	0.519153	0.319861	0.319861	0.632493	0.807524	0.632493	28.5709	28.4984	28.8649	28.536	27.6565	28.2684	28.6145	28.1716	28.9737	28.7965	28.6852	28.6377	28.4491	28.551	28.4794	28.3294
560	Q9LF46	HACL_ARATH	2-hydroxyacyl-CoA lyase (EC 4.1.-.-) (2-hydroxyphytanoyl-CoA lyase) (2-HPCL) (Oxalyl-CoA decarboxylase)	AT5G17380	peroxisome													0.300637	0.606975	0.606975	0.902345	0.902345	0.902345	0.740009	0.310701	0.740009	0.963472	0.126977	0.341864	28.7392	29.2352	28.5949	28.8967	28.4788	28.7532	28.0322	28.6889	28.2584	28.0404	29.4236	28.5448	28.4881	28.4961	28.9029	28.7162
1131	A0A1P8AUZ8	A0A1P8AUZ8_ARATH	2-isopropylmalate synthase (EC 2.3.3.13)	AT1G74040	plastid													0.89324	0.89324	0.89324	0.808674	0.808674	0.842744	0.489866	0.799706	0.799706	0.711484	0.711484	0.711484	29.4023	29.4568	29.4231	29.3804	29.176	28.7513	29.3329	29.0938	29.606	29.2262	29.5028	29.5074	29.119	29.2352	29.3163	29.1967
1131	A0A1P8AV04	A0A1P8AV04_ARATH	2-isopropylmalate synthase 1	AT1G74040	plastid													0.89324	0.89324	0.89324	0.808674	0.808674	0.842744	0.489866	0.799706	0.799706	0.711484	0.711484	0.711484	29.4023	29.4568	29.4231	29.3804	29.176	28.7513	29.3329	29.0938	29.606	29.2262	29.5028	29.5074	29.119	29.2352	29.3163	29.1967
2316	Q9LPR4	LEU11_ARATH	2-isopropylmalate synthase 1, chloroplastic (EC 2.3.3.13) (Methylthioalkylmalate synthase-like 4)	AT1G18500	plastid													0.779448	0.779448	0.801457	NA	NA	NA	0.905457	0.905457	0.905457	0.953886	0.953886	0.953886	25.671	26.5414	26.1945	25.8498	NA	NA	NA	NA	26.7036	26.3809	26.8859	26.8197	26.6342	26.4989	26.5671	26.5839
1131	Q9C550	LEU12_ARATH	2-isopropylmalate synthase 2, chloroplastic (EC 2.3.3.13) (2-isopropylmalate synthase 1) (Methylthioalkylmalate synthase-like 3)	AT1G74040	plastid													0.89324	0.89324	0.89324	0.808674	0.808674	0.842744	0.489866	0.799706	0.799706	0.711484	0.711484	0.711484	29.4023	29.4568	29.4231	29.3804	29.176	28.7513	29.3329	29.0938	29.606	29.2262	29.5028	29.5074	29.119	29.2352	29.3163	29.1967
724	Q9LY74	BQMT_ARATH	2-methyl-6-phytyl-1,4-hydroquinone methyltransferase, chloroplastic (EC 2.1.1.295) (37 kDa inner envelope membrane protein) (E37) (MPBQ/MSBQ methyltransferase) (Protein ALBINO OR PALE GREEN MUTANT 1) (Protein INNER ENVELOPE PROTEIN 37) (Protein VITAMIN E DEFECTIVE 3)	AT3G63410	plastid													0.356031	0.072672	0.774852	0.938667	0.938667	0.938667	0.854868	0.138831	0.113671	0.918199	0.918199	0.918199	31.0397	30.6711	30.14	31.1314	30.8758	31.2716	30.9113	30.9934	29.6874	29.7828	30.746	31.0375	30.8452	30.8237	30.8732	30.7238
436	Q8LDF2	Q8LDF2_ARATH	2-nitropropane dioxygenase-like protein (Aldolase-type TIM barrel family protein)	AT5G64250	cytosol													0.261787	0.762797	0.261787	0.610117	0.457205	0.457205	0.987356	0.987356	0.50612	0.596699	0.558222	0.558222	25.395	25.6195	25.3515	25.2022	25.4852	25.3404	25.2093	25.7893	25.4928	25.5561	25.5508	25.091	25.1669	25.2705	25.3852	25.5026
436	Q9FMG0	Q9FMG0_ARATH	2-nitropropane dioxygenase-like protein (Aldolase-type TIM barrel family protein) (Putative 2-nitropropane dioxygenase)	AT5G64250	cytosol													0.261787	0.762797	0.261787	0.610117	0.457205	0.457205	0.987356	0.987356	0.50612	0.596699	0.558222	0.558222	25.395	25.6195	25.3515	25.2022	25.4852	25.3404	25.2093	25.7893	25.4928	25.5561	25.5508	25.091	25.1669	25.2705	25.3852	25.5026
295	F4J9Y9	F4J9Y9_ARATH	2-oxoglutarate (2OG) and Fe(II)-dependent oxygenase superfamily protein	AT3G19010	cytosol													0.862803	0.862803	0.165398	0.613724	0.657762	0.613724	0.740137	0.510443	0.0933927	0.867336	0.950269	0.908941	27.3372	27.25	27.2796	26.9457	26.9283	26.5552	26.6601	27.392	27.4974	27.4321	27.3047	26.9361	27.1996	26.9515	27.1817	27.2889
295	F4J9Z1	F4J9Z1_ARATH	2-oxoglutarate (2OG) and Fe(II)-dependent oxygenase superfamily protein	AT3G19010	cytosol													0.862803	0.862803	0.165398	0.613724	0.657762	0.613724	0.740137	0.510443	0.0933927	0.867336	0.950269	0.908941	27.3372	27.25	27.2796	26.9457	26.9283	26.5552	26.6601	27.392	27.4974	27.4321	27.3047	26.9361	27.1996	26.9515	27.1817	27.2889
2172	A0A178VNS0	A0A178VNS0_ARATH	2-oxoglutarate (2OG) and Fe(II)-dependent oxygenase superfamily protein	AT3G20810	cytosol,nucleus													0.447449	0.447449	0.974178	NA	NA	NA	NA	NA	NA	0.943224	0.409878	0.219282	31.16	29.0706	29.131	31.0039	NA	NA	NA	NA	NA	NA	NA	NA	30.6742	30.6665	30.798	30.8912
2172	A0A1I9LR61	A0A1I9LR61_ARATH	2-oxoglutarate (2OG) and Fe(II)-dependent oxygenase superfamily protein	AT3G20810	cytosol,nucleus													0.447449	0.447449	0.974178	NA	NA	NA	NA	NA	NA	0.943224	0.409878	0.219282	31.16	29.0706	29.131	31.0039	NA	NA	NA	NA	NA	NA	NA	NA	30.6742	30.6665	30.798	30.8912
2172	F4JET6	F4JET6_ARATH	2-oxoglutarate (2OG) and Fe(II)-dependent oxygenase superfamily protein	AT3G20810	cytosol,nucleus													0.447449	0.447449	0.974178	NA	NA	NA	NA	NA	NA	0.943224	0.409878	0.219282	31.16	29.0706	29.131	31.0039	NA	NA	NA	NA	NA	NA	NA	NA	30.6742	30.6665	30.798	30.8912
295	Q9LJ65	Q9LJ65_ARATH	2-oxoglutarate (2OG) and Fe(II)-dependent oxygenase superfamily protein (Oxidase-like protein)	AT3G19010	cytosol													0.862803	0.862803	0.165398	0.613724	0.657762	0.613724	0.740137	0.510443	0.0933927	0.867336	0.950269	0.908941	27.3372	27.25	27.2796	26.9457	26.9283	26.5552	26.6601	27.392	27.4974	27.4321	27.3047	26.9361	27.1996	26.9515	27.1817	27.2889
957	F4IWV2	F4IWV2_ARATH	2-oxoglutarate dehydrogenase, E1 component	AT3G55410	mitochondrion													0.60797	0.11417	0.318531	0.990327	0.990327	0.995121	0.97251	0.166355	0.166355	0.547957	0.62955	0.582651	29.9988	29.8486	29.3124	30.3127	29.8303	30.2614	29.6896	29.8343	28.0307	28.1773	29.9162	29.9507	30.5369	30.1987	30.3914	30.2871
2461	A0A1P8BHG5	A0A1P8BHG5_ARATH	2-phosphoglycolate phosphatase 2	AT5G47760	plastid													NA	NA	NA	NA	NA	NA	0.879299	0.879299	0.879299	NA	NA	NA	NA	NA	NA	NA	NA	NA	NA	NA	24.9864	25.4526	25.1247	25.1973	NA	NA	NA	NA
91	Q94K97	Q94K97_ARATH	30S ribosomal protein	AT5G24490	plastid									***				0.382285	0.131885	0.382285	0.733412	0.756492	0.544168	0.598927	0.0854933	0.000467651	0.792951	0.77049	0.165946	28.6758	28.3898	27.9468	28.9625	28.6278	28.9584	28.8124	29.5617	27.3751	27.2694	27.7761	28.6637	29.0593	29.1272	29.1611	29.4561
1205	Q8VYM4	PSRP2_ARATH	30S ribosomal protein 2, chloroplastic (Chloroplastic small ribosomal subunit protein cS22) (Plastid-specific 30S ribosomal protein 2, chloroplastic) (PSRP-2)	AT3G52150	plastid													0.584033	0.0847821	0.584033	0.411898	0.981984	0.981984	0.792678	0.323939	0.323939	0.920505	0.898728	0.898728	32.1733	32.3147	32.7535	32.0552	32.648	31.8347	32.518	32.5297	32.98	32.8634	32.1979	32.3192	32.0892	32.0739	32.0007	31.9517
1100	Q9SX22	RRP31_ARATH	30S ribosomal protein 3-1, chloroplastic (Plastid-specific 30S ribosomal protein 3-1) (PSRP-3 1)	AT1G68590	plastid													0.743931	0.94119	0.94119	0.289446	0.440845	0.932575	0.697642	0.668485	0.196458	0.986262	0.986262	0.208397	30.1317	29.7186	30.0323	30.056	30.9667	29.3897	30.1405	30.8977	30.162	30.0269	29.9734	30.602	30.3256	30.3198	30.301	29.7026
877	Q93VC7	RPS1_ARATH	30S ribosomal protein S1, chloroplastic (Plastid ribosomal protein S1) (PRPS1)	AT5G30510	plastid													0.599292	0.133543	0.84195	0.84862	0.876888	0.941948	0.663811	0.228731	0.228731	0.980373	0.980373	0.980373	32.3774	32.5509	32.9525	32.3301	32.6805	32.3161	32.8849	32.7161	33.6295	33.3908	32.5811	32.7873	32.3834	32.4139	32.3189	32.323
79	Q9LK61	RR10_ARATH	30S ribosomal protein S10, chloroplastic	AT3G13120	plastid													0.313112	0.0894609	0.787382	0.850641	0.850641	0.850641	0.543547	0.952133	0.952133	0.46192	0.46192	0.557964	29.1109	29.2978	29.4721	29.146	28.2729	29.5437	29.4256	29.2846	29.4103	28.3798	29.2246	29.269	28.8313	29.1701	29.253	29.0348
7	P56802	RR11_ARATH	30S ribosomal protein S11, chloroplastic	ATCG00750	plastid													0.732857	0.702231	0.732857	0.117451	0.252236	0.117451	0.600218	0.350288	0.207906	0.487851	0.487851	0.487851	29.1082	28.8948	28.3999	29.3242	27.8915	29.786	29.1112	29.8799	27.7434	27.2727	28.8552	29.4043	29.5922	29.3625	29.3168	29.8646
44	P62126	RR12_ARATH	30S ribosomal protein S12, chloroplastic	ATCG00065	plastid													0.227261	0.0727538	0.454906	0.492702	0.492702	0.492702	0.609731	0.419603	0.258784	0.566948	0.94119	0.94119	29.8946	29.2799	28.8991	30.1811	28.5225	30.0661	29.6376	29.7458	27.8024	27.0921	29.1332	29.743	30.1248	29.6358	30.0944	30.2171
44	P62126	RR12_ARATH	30S ribosomal protein S12, chloroplastic	ATCG00905	plastid													0.227261	0.0727538	0.454906	0.492702	0.492702	0.492702	0.609731	0.419603	0.258784	0.566948	0.94119	0.94119	29.8946	29.2799	28.8991	30.1811	28.5225	30.0661	29.6376	29.7458	27.8024	27.0921	29.1332	29.743	30.1248	29.6358	30.0944	30.2171
44	P62126	RR12_ARATH	30S ribosomal protein S12, chloroplastic	ATCG01230	plastid													0.227261	0.0727538	0.454906	0.492702	0.492702	0.492702	0.609731	0.419603	0.258784	0.566948	0.94119	0.94119	29.8946	29.2799	28.8991	30.1811	28.5225	30.0661	29.6376	29.7458	27.8024	27.0921	29.1332	29.743	30.1248	29.6358	30.0944	30.2171
1068	P42732	RR13_ARATH	30S ribosomal protein S13, chloroplastic (CS13)	AT5G14320	plastid													0.779011	0.202779	0.24062	0.991695	0.991695	0.991695	0.970654	0.470543	0.0933506	0.533448	0.767985	0.577268	31.0362	30.979	30.6542	31.292	31.2616	31.1645	31.1667	31.2096	30.6386	30.65	30.9217	31.434	31.3773	31.1712	31.3284	31.4958
443	P56805	RR15_ARATH	30S ribosomal protein S15, chloroplastic	ATCG01120	plastid		*											0.0541657	0.0207522	0.156602	0.821078	0.821078	0.821078	0.649962	0.258902	0.0924573	0.727628	0.689248	0.792224	30.6425	30.1722	30.0259	30.9399	30.4271	30.8083	30.6085	30.7262	29.4996	29.2539	30.2801	30.8632	30.6379	30.491	30.4363	30.7195
1305	O65686	RS16A_ARATH	30S ribosomal protein S16-1, chloroplastic (Small subunit ribosomal protein 16)	AT4G34620	plastid													0.134706	0.318996	0.41843	0.829471	0.829471	0.829471	0.811848	0.237066	0.146683	0.862766	0.862766	0.862766	30.0751	29.6327	29.7897	30.2718	30.3941	30.0655	30.0217	30.2231	29.2285	29.3239	29.906	30.2229	30.0262	29.9323	29.9785	30.1576
938	P16180	RR17_ARATH	30S ribosomal protein S17, chloroplastic (CS17)	AT1G79850	plastid	*	*											0.0291728	0.0404182	0.715506	0.974518	0.974518	0.974518	0.414956	0.405893	0.20372	0.865009	0.865009	0.377768	30.6916	30.1644	30.2301	30.776	30.9342	30.8843	30.8361	30.9432	29.6944	30.2093	30.3829	30.821	30.5867	30.5391	30.5186	30.7711
1492	P56807	RR18_ARATH	30S ribosomal protein S18, chloroplastic	ATCG00650	plastid													0.356688	0.12958	0.710229	0.653228	0.653228	0.704696	0.602906	0.323216	0.112618	0.74173	0.6485	0.177827	29.5043	29.0883	28.6201	29.6392	29.8502	28.9824	29.3482	29.5583	27.9003	27.5727	28.7141	29.4067	29.0469	28.9737	29.1842	29.5187
468	P56808	RR19_ARATH	30S ribosomal protein S19, chloroplastic	ATCG00820	plastid												*	0.524815	0.524815	0.50978	0.827095	0.827095	0.827095	0.400982	0.400982	0.254371	0.397535	0.517042	0.0493422	29.1878	28.688	28.7255	29.8348	28.7149	29.1044	29.3851	28.9859	28.0871	27.2217	29.0162	29.5201	29.4593	29.3368	29.5396	29.8176
909	P56797	RR2_ARATH	30S ribosomal protein S2, chloroplastic	ATCG00160	plastid													0.401639	0.113103	0.32858	0.796719	0.966855	0.966855	0.851431	0.414195	0.229348	0.846819	0.936232	0.846819	30.9274	30.5561	29.9004	31.3872	30.8426	31.2975	30.9541	30.8609	29.7236	29.6077	30.4234	30.9412	30.9762	30.8722	30.9982	31.2034
1430	Q9ASV6	RR20_ARATH	30S ribosomal protein S20, chloroplastic	AT3G15190	plastid													0.654083	0.484529	0.061098	0.966312	0.594969	0.594969	0.89931	0.579611	0.745307	0.865664	0.865664	0.865664	30.5441	30.4917	30.4259	30.8152	31.0058	30.9973	30.8206	30.7527	30.8445	30.8696	30.6273	30.9681	30.9254	30.8947	30.9754	31.0335
245	P56798	RR3_ARATH	30S ribosomal protein S3, chloroplastic	ATCG00800	plastid		*							*				0.222208	0.0479291	0.458977	0.687159	0.687159	0.687159	0.927831	0.158618	0.0376005	0.662596	0.855525	0.865027	31.913	31.3868	30.8276	32.1784	31.6336	32.3421	31.9459	32.1488	29.7717	29.7066	31.0415	32.0034	32.0301	31.6726	31.9275	32.0774
332	O80439	RR31_ARATH	30S ribosomal protein S31, chloroplastic (Plastid-specific 30S ribosomal protein 4) (PSRP-4)	AT2G38140	plastid													0.9085	0.9085	0.9085	0.527547	0.527547	0.788712	0.770602	0.843563	0.843563	0.565212	0.993647	0.915812	28.1568	28.3671	28.4762	28.4671	28.0014	29.2971	29.1964	28.4124	28.5611	28.0055	28.3972	28.3862	28.6348	28.3403	28.6369	28.7166
540	P56799	RR4_ARATH	30S ribosomal protein S4, chloroplastic	ATCG00380	plastid		*											0.180551	0.0446277	0.180551	0.952609	0.952609	0.952609	0.660832	0.284546	0.0959863	0.595323	0.595323	0.545428	30.485	29.8295	29.3363	31.1475	30.4004	30.5786	30.3721	30.626	28.7281	28.4094	29.6219	30.5413	30.6014	30.4367	30.7452	30.8725
733	P93014	RR5_ARATH	30S ribosomal protein S5, chloroplastic	AT2G33800	plastid													0.78255	0.909357	0.432394	0.940605	0.940605	0.940605	0.150737	0.150737	0.238032	0.755272	0.755272	0.755272	31.6442	31.7351	31.6625	31.8955	31.9082	32.0044	32.0674	32.0212	31.8933	31.5637	31.5557	32.1424	31.8401	31.6079	31.6832	31.6796
1064	Q8VY91	RR6_ARATH	30S ribosomal protein S6 alpha, chloroplastic	AT1G64510	plastid													0.836694	0.836694	0.288212	0.773179	0.954238	0.954238	0.924282	0.90525	0.924282	0.431366	0.206281	0.175386	28.4977	28.6002	28.5456	28.9377	28.8823	28.456	28.8606	28.8332	29.2971	29.2398	28.9059	29.2029	29.2358	29.0736	28.8852	28.7936
10	P61841	RR7_ARATH	30S ribosomal protein S7, chloroplastic	ATCG00900	plastid													0.60438	0.11362	0.336459	0.487975	0.487975	0.487975	0.52814	0.418486	0.24276	0.714254	0.714254	0.732808	31.1397	30.9218	30.1524	31.5759	29.4019	31.4076	31.0751	31.2654	29.7537	29.2908	30.4567	31.1553	31.3033	31.0878	31.1275	31.4278
10	P61841	RR7_ARATH	30S ribosomal protein S7, chloroplastic	ATCG01240	plastid													0.60438	0.11362	0.336459	0.487975	0.487975	0.487975	0.52814	0.418486	0.24276	0.714254	0.714254	0.732808	31.1397	30.9218	30.1524	31.5759	29.4019	31.4076	31.0751	31.2654	29.7537	29.2908	30.4567	31.1553	31.3033	31.0878	31.1275	31.4278
226	P56801	RR8_ARATH	30S ribosomal protein S8, chloroplastic	ATCG00770	plastid		*											0.251307	0.027832	0.110749	0.748933	0.748933	0.748933	0.639975	0.276267	0.0852995	0.859129	0.859129	0.156829	30.5786	30.0903	29.3661	31.332	30.2915	30.8491	30.5722	30.8458	28.9482	28.6516	29.7841	30.5766	30.587	30.5403	30.6598	31.1673
1600	Q9XJ27	RR9_ARATH	30S ribosomal protein S9, chloroplastic	AT1G74970	plastid													0.31749	0.31749	0.0602256	0.812203	0.812203	0.812203	0.472118	0.576235	0.351944	0.815378	0.815378	0.971382	30.2995	30.0954	30.08	30.7122	30.8831	30.759	30.7325	30.5093	30.3622	30.0059	30.5923	30.9767	30.6887	30.5351	30.5261	30.7284
688	Q04836	CP31A_ARATH	31 kDa ribonucleoprotein, chloroplastic (RNA-binding protein 1/2/3) (AtRBP33) (RNA-binding protein CP31A) (RNA-binding protein RNP-T) (RNA-binding protein cp31)	AT4G24770	plastid													0.708723	0.456517	0.837005	0.367028	0.954727	0.954727	0.657804	0.58574	0.58574	0.993595	0.993595	0.993595	32.7243	32.8402	33.0493	32.6831	33.0515	32.0925	33.0897	33.188	33.5597	33.3461	32.8473	33.0511	32.5275	32.5496	32.6086	32.5505
1597	Q8VYV7	DHQS_ARATH	3-dehydroquinate synthase, chloroplastic (EC 4.2.3.4)	AT5G66120	peroxisome													0.523846	0.287708	0.850242	0.923524	0.923524	0.830708	0.869573	0.108977	0.108977	0.202598	0.625235	0.123637	29.4723	29.2075	28.933	29.4213	29.2288	29.346	29.267	28.8569	28.1453	28.2205	29.2536	29.1365	29.536	29.3211	29.6016	29.2342
2645	F4I2W6	F4I2W6_ARATH	3-deoxy-8-phosphooctulonate synthase (EC 2.5.1.55)	AT1G16340	extracellular													NA	NA	NA	NA	NA	NA	NA	NA	NA	0.405013	0.261514	0.631509	NA	NA	NA	NA	NA	NA	NA	NA	NA	NA	NA	NA	24.8821	25.0959	25.1858	24.7874
2344	Q9C920	KDSB_ARATH	3-deoxy-manno-octulosonate cytidylyltransferase, mitochondrial (EC 2.7.7.38) (CMP-2-keto-3-deoxyoctulosonic acid synthase) (AtCKS) (CMP-KDO synthase)	AT1G53000	mitochondrion										*	*		0.96762	0.96762	0.96762	NA	NA	NA	0.969723	0.444437	0.969723	0.0445589	0.0271796	0.739979	26.1287	26.0576	26.068	26.1521	NA	NA	NA	NA	25.9333	25.8535	26.4504	25.918	26.0026	26.3335	26.4435	26.0428
2284	Q8RXN4	HIBC5_ARATH	3-hydroxyisobutyryl-CoA hydrolase-like protein 2, mitochondrial (EC 3.1.2.-)	AT4G31810	mitochondrion													0.796779	0.796779	0.796779	NA	NA	NA	0.850437	0.850437	0.850437	NA	NA	NA	24.7654	24.9692	25.2326	24.6485	NA	NA	NA	NA	25.7602	25.2926	25.0374	25.3424	NA	NA	NA	NA
1653	Q9T0K7	HIBC6_ARATH	3-hydroxyisobutyryl-CoA hydrolase-like protein 3, mitochondrial (EC 3.1.2.-)	AT4G13360	mitochondrion									*				0.472522	0.194116	0.0649425	0.720994	0.720994	0.720994	0.75423	0.288824	0.0391534	0.658111	0.681343	0.658111	28.2175	28.3576	28.5294	27.7761	28.1064	27.8166	27.1907	27.6826	28.8763	28.9642	28.5328	28.0151	27.8695	28.099	27.987	27.6552
2356	Q9SHJ8	HIBC8_ARATH	3-hydroxyisobutyryl-CoA hydrolase-like protein 5 (EC 3.1.2.-)	AT1G06550	peroxisome													0.655509	0.208894	0.969826	NA	NA	NA	0.956368	0.667834	0.667834	0.847724	0.917402	0.847724	26.5262	26.2716	25.6901	26.5114	NA	NA	NA	NA	26.3788	26.3497	26.7922	26.8213	26.1373	26.2188	26.1496	26.2349
1737	Q94AR8	LEUC_ARATH	3-isopropylmalate dehydratase large subunit, chloroplastic (EC 4.2.1.33) (AtLEUC) (Isopropylmalate isomerase large subunit 1) (AtIIL1) (IPMI LSU1)	AT4G13430	plastid									*				0.874939	0.991149	0.0517404	0.13047	0.435235	0.13047	0.926295	0.926295	0.0318616	0.646391	0.329948	0.388427	31.3211	31.3723	31.3195	30.9626	31.1773	30.8004	31.037	30.6228	31.5235	31.4844	31.5024	30.9091	30.804	30.859	30.9882	30.6825
995	Q9ZW85	LEUD3_ARATH	3-isopropylmalate dehydratase small subunit 1 (EC 4.2.1.33) (AtLEUD3) (Isopropylmalate isomerase small subunit 1) (IPMI SSU1)	AT2G43090	plastid													0.535105	0.184615	0.535105	0.986888	0.986888	0.986888	0.769175	0.319514	0.247225	0.71766	0.71766	0.958773	29.6635	29.807	30.055	29.5528	28.6287	28.8582	29.5322	28.6077	30.3254	30.4308	29.8555	29.636	29.5392	29.7127	29.6563	29.5308
2321	Q9ZW84	LEUD1_ARATH	3-isopropylmalate dehydratase small subunit 2 (EC 4.2.1.33) (AtLEUD1) (Isopropylmalate isomerase 2) (Isopropylmalate isomerase small subunit 2) (IPMI SSU2)	AT2G43100	plastid									*				0.837647	0.482525	0.837647	NA	NA	NA	0.881028	0.838532	0.0158317	0.694726	0.694726	0.0658871	26.6907	27.1216	28.2345	26.878	NA	NA	NA	NA	28.9097	29.0072	28.6567	26.5162	27.2576	27.4586	27.513	26.363
2129	Q9LYT7	LEUD2_ARATH	3-isopropylmalate dehydratase small subunit 3 (EC 4.2.1.33) (AtLEUD2) (Isopropylmalate isomerase 1) (Isopropylmalate isomerase small subunit 3) (IPMI SSU3)	AT3G58990	plastid													0.474446	0.275536	0.474446	NA	NA	NA	0.698129	0.472209	0.0616732	0.916497	0.916497	0.369007	27.9728	28.306	28.7	27.57	NA	NA	NA	NA	29.3627	29.5061	29.041	28.3359	28.1133	28.2014	28.4543	26.9305
1119	A0A1P8AUM8	A0A1P8AUM8_ARATH	3-isopropylmalate dehydrogenase (EC 1.1.1.85)	AT1G31180	plastid													0.281797	0.145634	0.792031	0.159993	0.769796	0.769796	0.563496	0.563496	0.563496	0.570051	0.570051	0.570051	29.1271	29.4494	29.6428	29.0697	29.3262	28.7935	29.4005	29.2481	29.9582	29.7026	29.6756	29.4684	29.0041	29.2082	29.2534	29.3309
1778	B9DHH9	B9DHH9_ARATH	3-isopropylmalate dehydrogenase (EC 1.1.1.85)	AT5G14200	plastid									*				0.358263	0.137616	0.358263	0.19175	0.81822	0.231098	0.735107	0.670585	0.0193822	0.465015	0.465015	0.624009	31.846	32.1588	32.4151	31.5617	31.914	31.1254	31.8368	31.2642	32.6504	32.5523	32.4266	31.5294	31.2791	31.5436	31.535	31.1202
1778	Q9FMT1	LEU31_ARATH	3-isopropylmalate dehydrogenase 1, chloroplastic (3-IPM-DH 1) (AtIMDH1) (IMDH 1) (EC 1.1.1.85) (Beta-IPM dehydrogenase 1) (Isopropylmalate dehydrogenase 1) (AtIMD1) (Methylthioalkylmalate dehydrogenase 1)	AT5G14200	plastid									*				0.358263	0.137616	0.358263	0.19175	0.81822	0.231098	0.735107	0.670585	0.0193822	0.465015	0.465015	0.624009	31.846	32.1588	32.4151	31.5617	31.914	31.1254	31.8368	31.2642	32.6504	32.5523	32.4266	31.5294	31.2791	31.5436	31.535	31.1202
803	P93832	LEU32_ARATH	3-isopropylmalate dehydrogenase 2, chloroplastic (3-IPM-DH 2) (AtIMDH2) (AtIMDH3) (IMDH 2) (EC 1.1.1.85) (Beta-IPM dehydrogenase 2) (Isopropylmalate dehydrogenase 2) (AtIMD2)	AT1G80560	plastid													0.328501	0.328501	0.498264	0.252979	0.556625	0.901584	0.698767	0.551715	0.551715	0.712947	0.712947	0.345985	28.0405	27.7383	28.3603	27.8895	27.9553	26.7991	27.5296	28.0341	28.552	28.1801	27.9578	28.0078	27.7105	27.8314	27.8677	28.193
1119	Q9SA14	LEU33_ARATH	3-isopropylmalate dehydrogenase 3, chloroplastic (3-IPM-DH 3) (AtIMDH2) (AtIMDH3) (IMDH 3) (EC 1.1.1.85) (Beta-IPM dehydrogenase 3) (Isopropylmalate dehydrogenase 3) (AtIMD3)	AT1G31180	plastid													0.281797	0.145634	0.792031	0.159993	0.769796	0.769796	0.563496	0.563496	0.563496	0.570051	0.570051	0.570051	29.1271	29.4494	29.6428	29.0697	29.3262	28.7935	29.4005	29.2481	29.9582	29.7026	29.6756	29.4684	29.0041	29.2082	29.2534	29.3309
2643	Q570B4	KCS10_ARATH	3-ketoacyl-CoA synthase 10 (KCS-10) (EC 2.3.1.199) (Protein FIDDLEHEAD) (Very long-chain fatty acid condensing enzyme 10) (VLCFA condensing enzyme 10)	AT2G26250	golgi													NA	NA	NA	NA	NA	NA	NA	NA	NA	0.82876	0.171001	0.760437	NA	NA	NA	NA	NA	NA	NA	NA	NA	NA	NA	NA	26.2612	26.3265	25.6879	26.4643
2755	Q9XF43	KCS6_ARATH	3-ketoacyl-CoA synthase 6 (KCS-6) (EC 2.3.1.199) (Cuticular protein 1) (Eceriferum 6) (Very long-chain fatty acid condensing enzyme 6) (VLCFA condensing enzyme 6)	AT1G68530	plasma membrane													NA	NA	NA	NA	NA	NA	NA	NA	NA	0.998461	0.834591	0.834591	NA	NA	NA	NA	NA	NA	NA	NA	NA	NA	NA	NA	26.3431	26.3425	26.5487	26.5581
1186	Q56WD9	THIK2_ARATH	3-ketoacyl-CoA thiolase 2, peroxisomal (EC 2.3.1.16) (Acetyl-CoA acyltransferase 2) (Beta-ketothiolase 2) (Peroxisomal 3-oxoacyl-CoA thiolase 2) (Peroxisome defective protein 1)	AT2G33150	peroxisome													0.633454	0.420779	0.298245	0.316798	0.118615	0.325109	0.991029	0.603637	0.445509	0.965302	0.242491	0.890029	31.0815	31.1849	30.9006	30.849	31.0785	30.9482	30.8382	30.9717	31.159	31.1563	31.3222	30.8486	30.7962	30.7927	30.9327	30.7658
1090	Q570C8	THIK5_ARATH	3-ketoacyl-CoA thiolase 5, peroxisomal (EC 2.3.1.16) (Acetyl-CoA acyltransferase 5) (Beta-ketothiolase 5) (Peroxisomal 3-oxoacyl-CoA thiolase 5)	AT5G48880	peroxisome											*		0.542885	0.542885	0.187702	0.213729	0.945115	0.945115	0.132848	0.188476	0.132848	0.0634241	0.0279766	0.10489	29.379	29.2496	29.2214	28.9863	28.8373	28.2393	28.7523	28.7728	29.6352	29.9632	29.8994	29.3036	28.0477	28.3152	28.4108	28.2605
824	P33207	FABG_ARATH	3-oxoacyl-[acyl-carrier-protein] reductase, chloroplastic (EC 1.1.1.100) (3-ketoacyl-acyl carrier protein reductase)	AT1G24360	plastid													0.713265	0.785236	0.785236	0.904824	0.904824	0.904824	0.735366	0.735366	0.735366	0.897472	0.897472	0.897472	30.3161	30.4002	30.2617	30.2785	30.2615	30.4173	30.2328	30.3273	30.2858	30.2199	30.123	30.1563	30.3573	30.3735	30.4515	30.3968
758	P52410	KASC1_ARATH	3-oxoacyl-[acyl-carrier-protein] synthase I, chloroplastic (EC 2.3.1.41) (Beta-ketoacyl-ACP synthase I) (KAS I)	AT5G46290	plastid		*											0.405501	0.0342879	0.144598	0.905212	0.905212	0.905212	0.774414	0.761163	0.471816	0.843748	0.843748	0.62145	29.8727	29.9676	29.572	30.0517	30.0197	30.122	29.8787	30.1184	29.5263	29.4322	29.6832	30.0214	30.1829	30.1611	30.2131	30.0452
583	Q9C9P4	KASC2_ARATH	3-oxoacyl-[acyl-carrier-protein] synthase II, chloroplastic (EC 2.3.1.41) (Beta-ketoacyl-acyl-carrier-protein synthase II) (AtKAS2) (Beta-ketoacyl-ACP synthetase 2) (Protein FATTY ACID BIOSYNTHESIS 1)	AT1G74960	plastid													0.5785	0.5785	0.5785	0.682217	0.882185	0.682217	0.686935	0.490107	0.490107	0.291359	0.522256	0.279336	28.8334	28.9833	28.9819	28.7062	28.771	28.5935	28.8076	28.9672	29.0336	28.9085	28.6708	28.7072	28.385	28.6567	28.5038	28.7251
876	P49243	FABH_ARATH	3-oxoacyl-[acyl-carrier-protein] synthase III, chloroplastic (EC 2.3.1.180) (Beta-ketoacyl-ACP synthase III) (KAS III)	AT1G62640	plastid													0.883518	0.883518	0.883518	0.964582	0.964582	0.964582	0.952041	0.952041	0.952041	0.503916	0.442261	0.530421	27.7643	27.6575	27.7408	27.6238	27.4573	27.5025	27.4292	27.4931	27.4366	27.3042	27.3977	27.4247	27.6993	27.8097	27.9211	27.7865
1695	Q9STX2	VEP1_ARATH	3-oxo-Delta(4,5)-steroid 5-beta-reductase (EC 1.3.1.3) (Delta(4)-3-oxosteroid 5-beta-reductase) (Delta-4,5-steroid 5-beta-reductase) (At5beta-StR) (Progesterone 5-beta-reductase) (5beta-POR) (Protein VEIN PATTERNING 1)	AT4G24220	cytosol													0.990002	0.0565457	0.990002	0.951558	0.951558	0.951558	0.810122	0.246275	0.327939	0.500002	0.58652	0.500002	27.9124	28.0055	26.6654	28.0112	28.0362	27.7	27.5244	27.5624	26.7928	26.9433	28.148	27.7216	27.8879	27.7208	27.9999	27.7289
386	F4I035	F4I035_ARATH	3-phosphoshikimate 1-carboxyvinyltransferase (EC 2.5.1.19)	AT1G48860	plastid													0.485443	0.485443	0.353178	0.959494	0.555365	0.555365	0.822815	0.822815	0.822815	0.878091	0.635339	0.635339	29.3814	29.51	29.5441	29.6304	29.1549	29.1713	29.5599	29.5041	29.3266	29.1611	29.4352	29.3834	29.4026	29.3842	29.5004	29.5581
386	Q9FVP6	Q9FVP6_ARATH	3-phosphoshikimate 1-carboxyvinyltransferase (EC 2.5.1.19)	AT1G48860	plastid													0.485443	0.485443	0.353178	0.959494	0.555365	0.555365	0.822815	0.822815	0.822815	0.878091	0.635339	0.635339	29.3814	29.51	29.5441	29.6304	29.1549	29.1713	29.5599	29.5041	29.3266	29.1611	29.4352	29.3834	29.4026	29.3842	29.5004	29.5581
1255	A0A1P8B1E5	A0A1P8B1E5_ARATH	3-phosphoshikimate 1-carboxyvinyltransferase (EC 2.5.1.19)	AT2G45300	plastid	*	*											0.0186614	0.0130357	0.986241	0.794523	0.794523	0.794523	0.87577	0.87577	0.87577	0.958714	0.958714	0.958714	27.0784	27.3005	27.3481	27.0796	26.7532	26.9952	27.1052	26.6057	27.1247	26.6851	26.9927	27.0562	27.0025	27.0324	26.9642	27.0264
1255	P05466	AROA_ARATH	3-phosphoshikimate 1-carboxyvinyltransferase, chloroplastic (EC 2.5.1.19) (5-enolpyruvylshikimate-3-phosphate synthase) (EPSP synthase)	AT2G45300	plastid	*	*											0.0186614	0.0130357	0.986241	0.794523	0.794523	0.794523	0.87577	0.87577	0.87577	0.958714	0.958714	0.958714	27.0784	27.3005	27.3481	27.0796	26.7532	26.9952	27.1052	26.6057	27.1247	26.6851	26.9927	27.0562	27.0025	27.0324	26.9642	27.0264
1238	Q9FFS8	RS102_ARATH	40S ribosomal protein S10-2	AT5G41520	cytosol													0.902568	0.378329	0.902568	0.996675	0.996675	0.996675	0.369747	0.623513	0.590256	0.484893	0.35637	0.35637	30.829	30.7611	30.422	30.7892	30.4851	30.3259	30.3244	30.3525	30.4061	30.0036	30.593	30.6563	30.5037	30.422	30.3854	30.6282
1040	Q9LTF2	RS103_ARATH	40S ribosomal protein S10-3	AT5G52650	cytosol													0.721206	0.150711	0.721206	0.313216	0.492514	0.831973	0.377993	0.349411	0.349411	0.548607	0.688559	0.548607	31.4044	31.3093	30.8209	31.5293	31.2881	31.532	31.1266	31.2503	31.002	30.7288	31.3308	31.3343	31.2593	31.0541	31.1431	31.4878
13	P16181	RS111_ARATH	40S ribosomal protein S11-1 (Protein EMBRYO DEFECTIVE 1080)	AT3G48930	cytosol									*				0.371738	0.125492	0.371738	0.558019	0.558019	0.558019	0.987344	0.166616	0.0498516	0.11224	0.780785	0.943618	30.8773	30.4405	30.0923	31.2024	28.7496	30.7462	30.3143	30.5499	29.2132	29.2225	30.2403	30.9375	31.0743	30.4932	30.9512	31.0578
1910	P42733	RS113_ARATH	40S ribosomal protein S11-3	AT5G23740	cytosol													0.915862	0.231372	0.800863	NA	NA	NA	NA	NA	NA	0.469967	0.496667	0.496667	28.7342	28.6391	27.1159	29.0977	NA	NA	NA	NA	NA	NA	NA	NA	29.0945	28.5888	28.7825	28.7265
1730	Q9S9P1	RS121_ARATH	40S ribosomal protein S12-1	AT1G15930	cytosol													0.603654	0.603654	0.665689	0.181796	0.338131	0.186529	0.637763	0.637763	0.907684	0.335373	0.413708	0.124787	31.1206	30.8132	31.4654	31.2667	31.4161	30.8218	31.1601	30.8721	31.0998	31.3278	30.9522	31.1268	30.8636	31.0435	30.7299	31.2395
465	P59223	RS131_ARATH	40S ribosomal protein S13-1	AT3G60770	cytosol													0.395759	0.0520817	0.451075	0.93983	0.93983	0.93983	0.626633	0.354302	0.223693	0.707449	0.911998	0.197666	32.1503	31.747	31.0118	32.4388	31.4538	31.5583	31.5537	31.7264	30.6056	30.2672	31.4625	31.9607	32.098	31.9927	32.1193	32.4691
465	P59224	RS132_ARATH	40S ribosomal protein S13-2	AT4G00100	cytosol													0.395759	0.0520817	0.451075	0.93983	0.93983	0.93983	0.626633	0.354302	0.223693	0.707449	0.911998	0.197666	32.1503	31.747	31.0118	32.4388	31.4538	31.5583	31.5537	31.7264	30.6056	30.2672	31.4625	31.9607	32.098	31.9927	32.1193	32.4691
1513	Q9CAX6	RS142_ARATH	40S ribosomal protein S14-2	AT3G11510	cytosol													0.58268	0.247314	0.281408	0.3735	0.997156	0.645408	0.91946	0.160061	0.0996123	0.689872	0.692047	0.727668	31.4925	31.2865	30.8788	31.9745	31.2321	31.8544	31.2337	30.925	30.4448	30.3929	31.348	31.7215	31.891	31.7093	31.7956	31.9445
159	P42036	RS143_ARATH	40S ribosomal protein S14-3	AT3G52580	cytosol													0.223036	0.244155	0.747231	0.284	0.340652	0.425282	0.341585	0.1533	0.0805583	0.926816	0.926816	0.926816	27.709	25.8798	26.1327	28.2032	26.6729	27.7735	27.5014	27.3754	25.7908	26.5407	27.22	27.8929	27.9393	27.645	27.8537	26.9796
1091	Q08112	RS151_ARATH	40S ribosomal protein S15-1	AT1G04270	cytosol													0.932429	0.277903	0.932429	0.803385	0.723587	0.803385	0.165719	0.139098	0.0909493	0.837703	0.837703	0.837703	30.7965	30.7797	30.4669	30.8321	30.7587	30.8444	30.4718	30.694	30.5748	30.3185	30.8716	30.9429	30.5355	30.4801	30.5717	30.676
1091	Q9FY65	RS153_ARATH	40S ribosomal protein S15-3	AT5G09500	cytosol													0.932429	0.277903	0.932429	0.803385	0.723587	0.803385	0.165719	0.139098	0.0909493	0.837703	0.837703	0.837703	30.7965	30.7797	30.4669	30.8321	30.7587	30.8444	30.4718	30.694	30.5748	30.3185	30.8716	30.9429	30.5355	30.4801	30.5717	30.676
2707	Q9FY64	RS154_ARATH	40S ribosomal protein S15-4	AT5G09510	cytosol													NA	NA	NA	NA	NA	NA	NA	NA	NA	0.935264	0.935264	0.935264	NA	NA	NA	NA	NA	NA	NA	NA	NA	NA	NA	NA	26.926	28.3382	27.3718	27.241
1091	Q9FIX6	RS155_ARATH	40S ribosomal protein S15-5	AT5G43640	cytosol													0.932429	0.277903	0.932429	0.803385	0.723587	0.803385	0.165719	0.139098	0.0909493	0.837703	0.837703	0.837703	30.7965	30.7797	30.4669	30.8321	30.7587	30.8444	30.4718	30.694	30.5748	30.3185	30.8716	30.9429	30.5355	30.4801	30.5717	30.676
96	P42798	R15A1_ARATH	40S ribosomal protein S15a-1	AT1G07770	cytosol													0.362894	0.146253	0.246691	0.400895	0.470448	0.470448	0.623347	0.252676	0.154947	0.688027	0.690223	0.823999	31.05	30.7069	30.3239	31.5567	30.0274	31.3313	30.8084	30.9297	29.7063	29.357	30.742	31.2635	31.4603	31.1757	31.2843	31.5125
96	P42798	R15A1_ARATH	40S ribosomal protein S15a-1	AT5G59850	cytosol													0.362894	0.146253	0.246691	0.400895	0.470448	0.470448	0.623347	0.252676	0.154947	0.688027	0.690223	0.823999	31.05	30.7069	30.3239	31.5567	30.0274	31.3313	30.8084	30.9297	29.7063	29.357	30.742	31.2635	31.4603	31.1757	31.2843	31.5125
506	Q9SK22	RS161_ARATH	40S ribosomal protein S16-1	AT2G09990	cytosol		*											0.42163	0.0462608	0.408075	0.785371	0.902359	0.785371	0.938759	0.237937	0.156798	0.742134	0.786487	0.749832	31.1262	30.83	30.0772	31.4578	30.6745	31.1312	30.7219	30.9169	29.4967	29.4361	30.6865	31.2397	31.3523	31.083	31.484	31.5531
1411	Q9SJ36	RS172_ARATH	40S ribosomal protein S17-2	AT2G05220	cytosol													0.558322	0.347384	0.0653078	0.757928	0.757928	0.757928	0.202884	0.469146	0.076865	0.823094	0.867434	0.267463	30.4956	30.2957	30.0737	31.2715	30.4968	30.3848	30.6421	30.2607	30.5657	30.2142	30.7424	31.2019	31.095	30.9596	31.0556	31.4768
1478	P34788	RS18_ARATH	40S ribosomal protein S18	AT1G22780	cytosol													0.442712	0.0753157	0.735066	0.378805	0.378805	0.378805	0.261473	0.0946028	0.0946028	0.812489	0.597121	0.331817	32.1861	32.0225	31.7688	32.1381	31.9773	31.5948	31.7185	31.6939	31.3183	31.0205	31.7986	31.8345	31.8657	31.8882	31.9475	32.0526
1478	P34788	RS18_ARATH	40S ribosomal protein S18	AT1G34030	cytosol													0.442712	0.0753157	0.735066	0.378805	0.378805	0.378805	0.261473	0.0946028	0.0946028	0.812489	0.597121	0.331817	32.1861	32.0225	31.7688	32.1381	31.9773	31.5948	31.7185	31.6939	31.3183	31.0205	31.7986	31.8345	31.8657	31.8882	31.9475	32.0526
1478	P34788	RS18_ARATH	40S ribosomal protein S18	AT4G09800	cytosol													0.442712	0.0753157	0.735066	0.378805	0.378805	0.378805	0.261473	0.0946028	0.0946028	0.812489	0.597121	0.331817	32.1861	32.0225	31.7688	32.1381	31.9773	31.5948	31.7185	31.6939	31.3183	31.0205	31.7986	31.8345	31.8657	31.8882	31.9475	32.0526
696	Q9SGA6	RS191_ARATH	40S ribosomal protein S19-1	AT3G02080	cytosol		*											0.406173	0.0463436	0.374745	0.960647	0.960647	0.960647	0.714701	0.107779	0.0762676	0.785507	0.843074	0.785507	32.1488	32.0303	31.7437	32.2849	31.6607	31.6441	31.6351	31.7926	31.3359	31.2314	31.9079	32.092	31.9969	31.8842	31.9624	32.0776
788	Q9FNP8	RS193_ARATH	40S ribosomal protein S19-3	AT5G61170	cytosol													0.486069	0.486069	0.99267	0.56398	0.56398	0.855745	0.562074	0.216774	0.216774	0.828223	0.971174	0.971174	30.9297	31.1752	30.626	30.9321	30.3732	29.993	30.7752	30.4581	29.7252	29.4652	30.2775	30.3412	30.2599	30.0897	30.3065	30.2672
664	P49200	RS201_ARATH	40S ribosomal protein S20-1	AT3G45030	cytosol													0.911222	0.675702	0.0906949	0.853948	0.938038	0.853948	0.94428	0.946875	0.850931	0.841886	0.841886	0.700988	31.6585	31.6721	31.5873	31.9296	31.4706	31.6817	31.4524	31.6216	31.6403	31.569	31.6262	31.8121	31.7159	31.768	31.7854	31.9153
664	P49200	RS201_ARATH	40S ribosomal protein S20-1	AT5G62300	cytosol													0.911222	0.675702	0.0906949	0.853948	0.938038	0.853948	0.94428	0.946875	0.850931	0.841886	0.841886	0.700988	31.6585	31.6721	31.5873	31.9296	31.4706	31.6817	31.4524	31.6216	31.6403	31.569	31.6262	31.8121	31.7159	31.768	31.7854	31.9153
240	Q9STY6	RS202_ARATH	40S ribosomal protein S20-2	AT3G47370	cytosol													0.583359	0.802427	0.583359	0.701707	0.701707	0.701707	0.702286	0.702286	0.702286	0.956891	0.956891	0.956891	28.6367	29.0171	28.7593	28.9938	27.8567	29.0489	28.6993	28.3826	29.2929	29.0229	28.9335	29.0539	29.1343	28.9522	29.1492	29.0845
369	Q8L8Y0	RS21_ARATH	40S ribosomal protein S2-1	AT1G58380	cytosol													0.35129	0.100974	0.281832	0.958839	0.958839	0.958839	0.863988	0.151487	0.065294	0.885133	0.885133	0.885133	30.4293	30.0345	29.5231	30.9076	29.8671	30.3308	30.2646	30.2358	28.7221	28.608	29.9174	30.5549	30.6885	30.5333	30.7613	30.7903
369	Q93VB8	RS22_ARATH	40S ribosomal protein S2-2	AT1G58684	cytosol													0.35129	0.100974	0.281832	0.958839	0.958839	0.958839	0.863988	0.151487	0.065294	0.885133	0.885133	0.885133	30.4293	30.0345	29.5231	30.9076	29.8671	30.3308	30.2646	30.2358	28.7221	28.608	29.9174	30.5549	30.6885	30.5333	30.7613	30.7903
369	Q93VB8	RS22_ARATH	40S ribosomal protein S2-2	AT1G58983	cytosol													0.35129	0.100974	0.281832	0.958839	0.958839	0.958839	0.863988	0.151487	0.065294	0.885133	0.885133	0.885133	30.4293	30.0345	29.5231	30.9076	29.8671	30.3308	30.2646	30.2358	28.7221	28.608	29.9174	30.5549	30.6885	30.5333	30.7613	30.7903
369	Q93VB8	RS22_ARATH	40S ribosomal protein S2-2	AT1G59359	cytosol													0.35129	0.100974	0.281832	0.958839	0.958839	0.958839	0.863988	0.151487	0.065294	0.885133	0.885133	0.885133	30.4293	30.0345	29.5231	30.9076	29.8671	30.3308	30.2646	30.2358	28.7221	28.608	29.9174	30.5549	30.6885	30.5333	30.7613	30.7903
927	P49688	RS23_ARATH	40S ribosomal protein S2-3 (AtRPS2C)	AT2G41840	cytosol		*											0.376079	0.0466496	0.624371	0.983737	0.983737	0.983737	0.883219	0.0797974	0.0660926	0.705115	0.705115	0.855353	32.755	32.4058	31.7817	32.9101	32.1565	32.2211	32.0366	32.1678	30.6644	30.5685	32.0981	32.4569	32.625	32.3335	32.4899	32.67
1493	Q9SF35	RS231_ARATH	40S ribosomal protein S23-1 (S12)	AT3G09680	cytosol		*											0.221317	0.0166316	0.779921	0.956486	0.956486	0.956486	0.643326	0.182736	0.115906	0.667332	0.989984	0.775113	30.8508	30.2051	29.2232	30.9717	30.0274	29.7659	29.6828	29.7354	28.636	28.2333	30.0843	30.6254	30.5292	30.2618	30.5326	30.6567
1493	P49201	RS232_ARATH	40S ribosomal protein S23-2 (S12)	AT5G02960	cytosol		*											0.221317	0.0166316	0.779921	0.956486	0.956486	0.956486	0.643326	0.182736	0.115906	0.667332	0.989984	0.775113	30.8508	30.2051	29.2232	30.9717	30.0274	29.7659	29.6828	29.7354	28.636	28.2333	30.0843	30.6254	30.5292	30.2618	30.5326	30.6567
915	A0A1I9LMY7	A0A1I9LMY7_ARATH	40S ribosomal protein S24	AT3G04920	cytosol		*											0.278036	0.0489009	0.562396	0.986027	0.986027	0.986027	0.831656	0.119901	0.1048	0.325704	0.919915	0.0637283	30.9151	30.5987	30.188	31.0539	30.5359	30.4056	30.5403	30.5504	29.4036	29.5091	30.4554	30.7272	30.7643	30.6012	30.7511	31.0936
915	Q9SS17	RS241_ARATH	40S ribosomal protein S24-1	AT3G04920	cytosol		*											0.278036	0.0489009	0.562396	0.986027	0.986027	0.986027	0.831656	0.119901	0.1048	0.325704	0.919915	0.0637283	30.9151	30.5987	30.188	31.0539	30.5359	30.4056	30.5403	30.5504	29.4036	29.5091	30.4554	30.7272	30.7643	30.6012	30.7511	31.0936
1837	B3H4B6	B3H4B6_ARATH	40S ribosomal protein S25	AT4G39200	cytosol,nucleus		*				*							0.550706	0.025435	0.653969	0.399781	0.916409	0.044153	0.967996	0.1023	0.1023	0.302775	0.328132	0.807771	31.0084	30.8533	30.3365	31.0952	30.8508	31.1934	30.8832	29.8738	29.5491	29.6569	30.7485	30.7274	31.055	30.8252	30.8617	31.0981
1837	Q9SIW5	RS251_ARATH	40S ribosomal protein S25-1	AT2G16360	cytosol,nucleus		*				*							0.550706	0.025435	0.653969	0.399781	0.916409	0.044153	0.967996	0.1023	0.1023	0.302775	0.328132	0.807771	31.0084	30.8533	30.3365	31.0952	30.8508	31.1934	30.8832	29.8738	29.5491	29.6569	30.7485	30.7274	31.055	30.8252	30.8617	31.0981
2650	Q8GYL5	RS253_ARATH	40S ribosomal protein S25-3	AT4G34555	cytosol,nucleus													NA	NA	NA	NA	NA	NA	NA	NA	NA	0.869609	0.869609	0.869609	NA	NA	NA	NA	NA	NA	NA	NA	NA	NA	NA	NA	26.152	26.3659	26.4615	26.6142
1837	Q9T029	RS254_ARATH	40S ribosomal protein S25-4	AT4G39200	cytosol,nucleus		*				*							0.550706	0.025435	0.653969	0.399781	0.916409	0.044153	0.967996	0.1023	0.1023	0.302775	0.328132	0.807771	31.0084	30.8533	30.3365	31.0952	30.8508	31.1934	30.8832	29.8738	29.5491	29.6569	30.7485	30.7274	31.055	30.8252	30.8617	31.0981
60	Q8LPJ7	RS262_ARATH	40S ribosomal protein S26-2	AT2G40510	cytosol		*											0.16939	0.0188546	0.177186	0.793998	0.793998	0.793998	0.759232	0.115126	0.0605472	0.26636	0.566378	0.377265	30.1147	29.5923	28.9674	30.5581	28.2853	30.0487	29.5352	29.4142	28.5692	28.4194	29.5286	29.9347	30.1389	29.7307	29.9929	30.4055
2204	Q9LYK9	RS263_ARATH	40S ribosomal protein S26-3	AT3G56340	cytosol													0.714748	0.639652	0.639652	NA	NA	NA	NA	NA	NA	NA	NA	NA	27.5084	27.2194	26.6465	27.9729	NA	NA	NA	NA	NA	NA	NA	NA	NA	NA	NA	NA
2242	B3H5X2	B3H5X2_ARATH	40S ribosomal protein S27	AT3G61111	cytosol								*	*				0.762222	0.762222	0.781188	NA	NA	NA	0.794994	0.0306821	0.0306821	0.740136	0.791886	0.740136	27.8956	28.7233	26.9915	28.4213	NA	NA	NA	NA	27.3991	27.5165	28.7408	28.9279	28.9637	28.874	29.0107	29.1039
2242	O64650	RS271_ARATH	40S ribosomal protein S27-1	AT2G45710	cytosol								*	*				0.762222	0.762222	0.781188	NA	NA	NA	0.794994	0.0306821	0.0306821	0.740136	0.791886	0.740136	27.8956	28.7233	26.9915	28.4213	NA	NA	NA	NA	27.3991	27.5165	28.7408	28.9279	28.9637	28.874	29.0107	29.1039
2242	Q9M2F1	RS272_ARATH	40S ribosomal protein S27-2	AT3G61110	cytosol								*	*				0.762222	0.762222	0.781188	NA	NA	NA	0.794994	0.0306821	0.0306821	0.740136	0.791886	0.740136	27.8956	28.7233	26.9915	28.4213	NA	NA	NA	NA	27.3991	27.5165	28.7408	28.9279	28.9637	28.874	29.0107	29.1039
732	Q8L953	RS273_ARATH	40S ribosomal protein S27-3	AT5G47930	cytosol													0.907876	0.733884	0.733884	0.996636	0.996636	0.996636	NA	NA	NA	0.723582	0.838656	0.723582	28.1834	27.7049	26.6254	26.547	27.4533	27.4482	27.2422	27.5672	NA	NA	NA	NA	28.142	26.6267	27.8979	27.2549
2195	Q9SR73	RS281_ARATH	40S ribosomal protein S28-1	AT3G10090	cytosol													0.982661	0.982661	0.969845	NA	NA	NA	NA	NA	NA	0.85647	0.85647	0.85647	30.7474	30.7815	30.5205	29.4828	NA	NA	NA	NA	NA	NA	NA	NA	29.7422	29.5135	30.0183	28.5733
2195	Q9SR73	RS281_ARATH	40S ribosomal protein S28-1	AT5G03850	cytosol													0.982661	0.982661	0.969845	NA	NA	NA	NA	NA	NA	0.85647	0.85647	0.85647	30.7474	30.7815	30.5205	29.4828	NA	NA	NA	NA	NA	NA	NA	NA	29.7422	29.5135	30.0183	28.5733
2566	Q680P8	RS29_ARATH	40S ribosomal protein S29	AT3G43980	cytosol,nucleus													NA	NA	NA	NA	NA	NA	NA	NA	NA	0.829991	0.829991	0.829991	NA	NA	NA	NA	NA	NA	NA	NA	NA	NA	NA	NA	26.213	26.5055	27.8927	26.9155
2566	Q680P8	RS29_ARATH	40S ribosomal protein S29	AT3G44010	cytosol,nucleus													NA	NA	NA	NA	NA	NA	NA	NA	NA	0.829991	0.829991	0.829991	NA	NA	NA	NA	NA	NA	NA	NA	NA	NA	NA	NA	26.213	26.5055	27.8927	26.9155
2566	Q680P8	RS29_ARATH	40S ribosomal protein S29	AT4G33865	cytosol,nucleus													NA	NA	NA	NA	NA	NA	NA	NA	NA	0.829991	0.829991	0.829991	NA	NA	NA	NA	NA	NA	NA	NA	NA	NA	NA	NA	26.213	26.5055	27.8927	26.9155
2628	P49689	RS30_ARATH	40S ribosomal protein S30	AT2G19750	cytosol,nucleus													NA	NA	NA	NA	NA	NA	NA	NA	NA	0.963723	0.963723	0.963723	NA	NA	NA	NA	NA	NA	NA	NA	NA	NA	NA	NA	26.7317	27.1842	27.2615	27.5611
2628	P49689	RS30_ARATH	40S ribosomal protein S30	AT4G29390	cytosol,nucleus													NA	NA	NA	NA	NA	NA	NA	NA	NA	0.963723	0.963723	0.963723	NA	NA	NA	NA	NA	NA	NA	NA	NA	NA	NA	NA	26.7317	27.1842	27.2615	27.5611
2628	P49689	RS30_ARATH	40S ribosomal protein S30	AT5G56670	cytosol,nucleus													NA	NA	NA	NA	NA	NA	NA	NA	NA	0.963723	0.963723	0.963723	NA	NA	NA	NA	NA	NA	NA	NA	NA	NA	NA	NA	26.7317	27.1842	27.2615	27.5611
1154	Q9SIP7	RS31_ARATH	40S ribosomal protein S3-1	AT2G31610	cytosol													0.286866	0.0753533	0.71552	0.951118	0.951118	0.951118	0.88128	0.197619	0.136701	0.951938	0.951938	0.173476	31.0028	30.6917	30.4464	30.9344	30.5757	30.4955	30.5971	30.4801	29.9596	30.0034	30.4806	30.6759	30.6523	30.6677	30.646	30.8655
327	Q9M339	RS32_ARATH	40S ribosomal protein S3-2	AT3G53870	cytosol													0.739743	0.725546	0.725546	0.0970275	0.0970275	0.183055	0.531511	0.531511	0.531511	0.869232	0.869232	0.869232	29.788	29.7422	29.6704	29.8637	29.1763	29.6809	29.762	29.5905	28.5952	28.9101	28.9233	29.272	29.5396	29.4287	29.492	29.4533
663	Q9FJA6	RS33_ARATH	40S ribosomal protein S3-3	AT5G35530	cytosol													0.603585	0.3456	0.3456	0.55372	0.55372	0.745267	0.962036	0.41828	0.11737	0.261329	0.276528	0.276528	32.2882	32.4129	31.9646	32.5672	32.0026	32.4285	32.3881	32.154	31.691	31.7081	32.0548	32.5658	32.693	32.3735	32.4733	32.4597
1365	Q9CAV0	RS3A1_ARATH	40S ribosomal protein S3a-1	AT3G04840	cytosol													0.992896	0.0998138	0.15158	0.836267	0.836267	0.836267	0.732275	0.197137	0.0796599	0.792521	0.792521	0.792521	30.6026	30.6049	30.0339	31.0009	30.6069	30.2871	30.3928	30.398	29.8463	29.7107	30.4896	30.8848	30.7636	30.6166	30.6573	30.8455
1536	Q42262	RS3A2_ARATH	40S ribosomal protein S3a-2	AT4G34670	cytosol													0.880029	0.065395	0.364338	0.627425	0.627425	0.627425	0.614498	0.107733	0.0634704	0.909343	0.909343	0.589712	31.7299	31.7005	31.222	31.9236	31.6992	31.3972	31.3694	31.3743	31.2604	31.0583	31.8814	32.0383	31.837	31.8582	31.8935	32.0963
1043	F4K5C7	F4K5C7_ARATH	40S ribosomal protein S4	AT5G07090	cytosol													0.450383	0.095736	0.116043	0.863818	0.863818	0.94061	0.66176	0.215972	0.0869902	0.969599	0.969599	0.518318	32.5357	32.2407	31.6798	33.2331	32.2087	32.6073	32.4405	32.1701	31.1264	30.8501	32.1118	32.7422	32.6964	32.7263	32.7348	32.9963
1043	Q93VH9	RS41_ARATH	40S ribosomal protein S4-1	AT2G17360	cytosol													0.450383	0.095736	0.116043	0.863818	0.863818	0.94061	0.66176	0.215972	0.0869902	0.969599	0.969599	0.518318	32.5357	32.2407	31.6798	33.2331	32.2087	32.6073	32.4405	32.1701	31.1264	30.8501	32.1118	32.7422	32.6964	32.7263	32.7348	32.9963
1043	P49204	RS42_ARATH	40S ribosomal protein S4-2	AT5G07090	cytosol													0.450383	0.095736	0.116043	0.863818	0.863818	0.94061	0.66176	0.215972	0.0869902	0.969599	0.969599	0.518318	32.5357	32.2407	31.6798	33.2331	32.2087	32.6073	32.4405	32.1701	31.1264	30.8501	32.1118	32.7422	32.6964	32.7263	32.7348	32.9963
597	Q9ZUT9	RS51_ARATH	40S ribosomal protein S5-1 (AtRPS5B)	AT2G37270	cytosol													0.468489	0.0774199	0.468489	0.902609	0.902609	0.902609	0.549109	0.314618	0.110331	0.379339	0.655447	0.550058	32.1118	31.9354	31.5009	32.274	31.8312	32.0543	31.8793	32.0173	31.2617	31.0253	31.7177	32.2079	32.0722	31.8966	32.0242	32.1529
72	O48549	RS61_ARATH	40S ribosomal protein S6-1	AT4G31700	cytosol										*			0.34936	0.167525	0.34936	0.946885	0.864444	0.864444	NA	NA	NA	0.0405948	0.99562	0.99562	29.0338	28.5683	28.3252	29.4162	27.8732	28.0644	28.8372	28.9391	NA	NA	NA	NA	29.1775	28.5828	29.2069	29.208
858	P51430	RS62_ARATH	40S ribosomal protein S6-2 (Protein EMBRYO DEFECTIVE 3010)	AT5G10360	cytosol										*			0.356765	0.0705316	0.188037	0.643102	0.928357	0.928357	0.860495	0.163172	0.0703349	0.022193	0.630987	0.822608	31.2932	31.0086	30.5679	31.7564	30.8309	31.4322	30.7627	30.8792	29.8615	29.7547	30.9238	31.5057	31.6131	31.1635	31.5124	31.5856
1140	Q9C514	RS71_ARATH	40S ribosomal protein S7-1	AT1G48830	cytosol													0.260821	0.128535	0.608774	0.996913	0.919573	0.996913	0.648717	0.471524	0.390473	0.951093	0.96184	0.951093	29.0858	28.7201	28.5638	29.2086	29.064	28.9741	28.5892	28.9761	28.5235	28.2382	29.0027	29.1544	29.1384	29.0831	29.1484	29.2461
637	Q9M885	RS72_ARATH	40S ribosomal protein S7-2	AT3G02560	cytosol													0.296734	0.0871018	0.567299	0.976824	0.989979	0.976824	0.728986	0.33863	0.184429	0.14416	0.586638	0.0593296	30.7173	30.4406	30.2011	30.8279	30.1747	30.3346	30.138	30.3391	29.8399	29.6886	30.3933	30.7563	30.7703	30.5729	30.8346	31.1
1569	Q8LD03	RS73_ARATH	40S ribosomal protein S7-3	AT5G16130	cytosol													0.691454	0.393044	0.739634	0.86375	0.37844	0.37844	0.740455	0.180141	0.141633	0.683632	0.542844	0.683632	29.9614	29.8356	29.601	30.0309	29.8167	29.7803	29.5252	29.4629	28.7318	28.5979	29.4108	29.5871	29.7082	29.6009	29.5286	29.7681
1271	Q93VG5	RS81_ARATH	40S ribosomal protein S8-1	AT5G20290	cytosol,nucleus									*				0.593516	0.122627	0.252577	0.760415	0.760415	0.760415	0.994791	0.174459	0.0481173	0.531311	0.531311	0.576954	32.2908	32.0954	31.4482	32.7364	31.9139	32.445	32.0788	31.7588	30.9876	30.9912	31.9323	32.6166	32.7838	32.5275	32.5146	32.6558
595	Q9LXG1	RS91_ARATH	40S ribosomal protein S9-1	AT5G15200	cytosol													0.201054	0.0504246	0.402237	0.913885	0.913885	0.913885	0.855644	0.205437	0.101031	0.54237	0.937236	0.418371	32.683	32.0451	31.5487	33.0016	32.0534	32.4526	32.0989	32.2407	30.599	30.4649	31.7787	32.4257	32.5769	32.3663	32.5573	32.9069
595	Q9FLF0	RS92_ARATH	40S ribosomal protein S9-2	AT5G39850	cytosol													0.201054	0.0504246	0.402237	0.913885	0.913885	0.913885	0.855644	0.205437	0.101031	0.54237	0.937236	0.418371	32.683	32.0451	31.5487	33.0016	32.0534	32.4526	32.0989	32.2407	30.599	30.4649	31.7787	32.4257	32.5769	32.3663	32.5573	32.9069
1427	B9DG17	B9DG17_ARATH	40S ribosomal protein SA	AT1G72370	cytosol													0.899448	0.899448	0.899448	0.957414	0.957414	0.292291	0.881986	0.881986	0.881986	0.320524	0.320524	0.320524	32.5348	32.4563	32.4001	32.4355	32.2747	32.2824	32.2923	32.0226	32.5175	32.4588	32.4353	32.5649	32.6524	32.5651	32.5705	32.7422
1427	Q08682	RSSA1_ARATH	40S ribosomal protein Sa-1 (Laminin receptor homolog) (p40)	AT1G72370	cytosol													0.899448	0.899448	0.899448	0.957414	0.957414	0.292291	0.881986	0.881986	0.881986	0.320524	0.320524	0.320524	32.5348	32.4563	32.4001	32.4355	32.2747	32.2824	32.2923	32.0226	32.5175	32.4588	32.4353	32.5649	32.6524	32.5651	32.5705	32.7422
1689	F4KBV0	F4KBV0_ARATH	4a-hydroxytetrahydrobiopterin dehydratase (EC 4.2.1.96)	AT5G51110	plastid													0.844672	0.404117	0.844672	0.131522	0.178518	0.131522	0.244429	0.150317	0.200305	0.728955	0.728955	0.728955	29.4847	29.2644	28.6724	29.3268	29.4362	29.0471	29.1236	28.9681	29.2595	29.077	29.529	29.4796	28.6788	28.8352	28.7391	28.9238
1532	Q9LV91	DPE1_ARATH	4-alpha-glucanotransferase DPE1, chloroplastic/amyloplastic (EC 2.4.1.25) (Amylomaltase) (Disproportionating enzyme) (D-enzyme) (Protein DISPROPORTIONATING ENZYME 1)	AT5G64860	plastid									*				0.434348	0.171371	0.434348	0.302067	0.989508	0.535923	0.478436	0.238716	0.0472296	0.46733	0.46733	0.990101	27.957	28.1542	28.4825	27.7506	28.1433	27.4775	28.1386	27.8233	28.7052	28.4799	28.2729	27.7257	27.6895	27.9286	27.9963	27.6923
1504	Q8RXD9	DPE2_ARATH	4-alpha-glucanotransferase DPE2 (EC 2.4.1.25) (Amylomaltase) (Disproportionating enzyme) (D-enzyme) (Protein DISPROPORTIONATING ENZYME 2)	AT2G40840	cytosol													0.898809	0.24045	0.778747	0.553449	0.553449	0.553449	0.569316	0.346423	0.469611	0.805981	0.805981	0.805981	30.6459	30.6736	30.2289	30.5528	30.3937	30.6649	30.161	30.0921	29.8062	30.2446	31.0994	30.4351	30.2903	30.3171	30.4063	30.2497
2323	A8MS69	A8MS69_ARATH	4-coumarate:CoA ligase 1	AT1G51680	peroxisome													0.784463	0.784463	0.949441	NA	NA	NA	NA	NA	NA	0.898829	0.898829	0.898829	26.4376	25.9753	26.0734	26.471	NA	NA	NA	NA	NA	NA	NA	NA	26.1256	26.1689	26.2401	25.9406
2323	Q42524	4CL1_ARATH	4-coumarate--CoA ligase 1 (4CL 1) (EC 6.2.1.12) (4-coumarate--CoA ligase isoform 1) (At4CL1) (4-coumaroyl-CoA synthase 1)	AT1G51680	peroxisome													0.784463	0.784463	0.949441	NA	NA	NA	NA	NA	NA	0.898829	0.898829	0.898829	26.4376	25.9753	26.0734	26.471	NA	NA	NA	NA	NA	NA	NA	NA	26.1256	26.1689	26.2401	25.9406
329	Q9M0X9	4CLL7_ARATH	4-coumarate--CoA ligase-like 7 (EC 6.2.1.-) (4-coumarate--CoA ligase isoform 6) (At4CL6)	AT4G05160	peroxisome													0.140983	0.140983	0.140983	0.827576	0.922327	0.827576	0.553724	0.208587	0.208587	0.955468	0.619025	0.619025	27.2906	26.882	26.8	26.8861	26.6141	26.812	26.6528	27.0273	25.5961	26.0426	27.0396	26.805	26.4766	26.4932	26.7422	26.801
2318	O81014	ISPE_ARATH	4-diphosphocytidyl-2-C-methyl-D-erythritol kinase, chloroplastic (EC 2.7.1.148) (4-(cytidine-5'-diphospho)-2-C-methyl-D-erythritol kinase) (CDPMEK) (CMEK) (Protein PIGMENT DEFECTIVE 277)	AT2G26930	plastid													0.943281	0.697649	0.943281	NA	NA	NA	0.232154	0.677506	0.516147	0.903297	0.903297	0.903297	26.6403	26.5023	25.5864	26.4392	NA	NA	NA	NA	26.3322	25.3748	26.5666	26.8785	26.3579	26.5328	26.4743	26.5907
1325	F4K0E8	ISPG_ARATH	4-hydroxy-3-methylbut-2-en-1-yl diphosphate synthase (ferredoxin), chloroplastic (EC 1.17.7.1) (1-hydroxy-2-methyl-2-(E)-butenyl 4-diphosphate synthase) (Protein CHLOROPLAST BIOGENESIS 4) (Protein CONSTITUTIVE SUBTILISIN 3)	AT5G60600	plastid													0.69833	0.629959	0.629959	0.760536	0.889432	0.722886	0.771566	0.771566	0.771566	0.803463	0.605111	0.398152	31.4787	31.419	31.2379	31.3558	31.349	31.4241	31.3273	31.1627	31.1088	30.8624	31.416	31.2816	31.1907	31.2142	31.2712	31.063
1045	Q94B35	ISPH_ARATH	4-hydroxy-3-methylbut-2-enyl diphosphate reductase, chloroplastic (EC 1.17.7.4) (Protein CHLOROPLAST BIOGENESIS 6)	AT4G34350	plastid													0.574494	0.128254	0.930249	0.917131	0.917131	0.917131	0.416306	0.241271	0.416306	0.730678	0.730678	0.730678	29.5029	29.6703	30.0121	29.521	29.687	29.59	29.7663	29.6482	30.0083	29.7169	29.3837	29.6389	29.7948	29.6421	29.6159	29.6273
1325	B3H725	B3H725_ARATH	4-hydroxy-3-methylbut-2-enyl diphosphate synthase	AT5G60600	plastid													0.69833	0.629959	0.629959	0.760536	0.889432	0.722886	0.771566	0.771566	0.771566	0.803463	0.605111	0.398152	31.4787	31.419	31.2379	31.3558	31.349	31.4241	31.3273	31.1627	31.1088	30.8624	31.416	31.2816	31.1907	31.2142	31.2712	31.063
464	A0A1P8BCQ5	A0A1P8BCQ5_ARATH	4-hydroxy-4-methyl-2-oxoglutarate aldolase (HMG aldolase) (EC 4.1.1.112) (EC 4.1.3.17) (Oxaloacetate decarboxylase)	AT5G56260	cytosol													0.369069	0.369069	0.369069	0.401948	0.996605	0.573457	0.499281	0.115847	0.0820993	0.673565	0.673565	0.673565	26.6539	27.6306	28.0509	27.5633	27.8533	27.3945	27.8547	28.1272	28.7182	28.9784	28.1033	27.9802	27.6585	27.8869	27.7988	27.7218
193	O80574	DAPB1_ARATH	4-hydroxy-tetrahydrodipicolinate reductase 1, chloroplastic (HTPA reductase 1) (EC 1.17.1.8)	AT2G44040	plastid													0.300146	0.21908	0.941847	0.901895	0.901895	0.901895	0.139171	0.139171	0.139171	0.837672	0.152268	0.837672	28.276	28.5643	28.6992	28.2906	27.93	28.3361	28.2708	28.5454	29.1568	28.7517	28.711	28.728	28.4787	28.5264	28.7696	28.5283
415	Q9FVC8	DAPA2_ARATH	4-hydroxy-tetrahydrodipicolinate synthase 2, chloroplastic (HTPA synthase 2) (EC 4.3.3.7)	AT2G45440	plastid		**											0.168054	0.00841518	0.289504	0.787514	0.787514	0.787514	NA	NA	NA	0.783969	0.783969	0.338766	27.766	27.41	26.871	27.9976	27.2556	27.0048	26.7687	27.5742	NA	NA	NA	NA	27.346	27.1865	27.2582	27.7276
1505	Q9LER7	PSRP5_ARATH	50S ribosomal protein 5, chloroplastic (Plastid-specific 50S ribosomal protein 5) (PSRP-5)	AT3G56910	plastid													0.916407	0.916407	0.916407	0.81234	0.81234	0.81234	0.568029	0.0807107	0.0857118	0.889701	0.889701	0.889701	29.1689	29.2588	29.0545	29.0598	29.2146	29.0319	29.1513	28.9128	30.1585	29.9336	29.2148	29.3879	29.1252	28.8931	28.8537	28.9604
1105	Q9FKP0	PSRP6_ARATH	50S ribosomal protein 6, chloroplastic (CL25) (Plastid-specific 50S ribosomal protein 6) (PSRP-6)	AT5G17870	plastid													0.818284	0.769555	0.769555	0.679745	0.679745	0.943179	0.710797	0.710797	0.710797	0.913674	0.913674	0.913674	28.5143	28.0732	27.1159	27.8384	28.5815	27.5514	27.7434	28.5101	29.1265	27.3766	28.2267	28.4499	29.221	28.9808	29.1502	28.9447
1312	Q9LY66	RK1_ARATH	50S ribosomal protein L1, chloroplastic (CL1)	AT3G63490	plastid													0.722428	0.367453	0.886844	0.668132	0.668132	0.668132	0.694863	0.131196	0.426527	0.950736	0.725279	0.725279	32.5691	32.4238	32.895	32.5381	32.8768	32.5238	32.6976	32.7006	32.9884	32.9109	32.4551	32.7697	32.5372	32.5519	32.4132	32.7195
1517	Q9FY50	RK10_ARATH	50S ribosomal protein L10, chloroplastic (CL10)	AT5G13510	plastid													0.638612	0.387056	0.851621	0.0973116	0.316701	0.328836	0.634786	0.634786	0.83629	0.854725	0.258925	0.0753368	30.8953	30.7841	31.1511	30.9261	31.4545	30.7145	31.1309	31.1425	31.1277	30.9227	30.8886	31.0614	30.9979	31.0158	30.8652	30.7382
513	Q9MAP3	RK11_ARATH	50S ribosomal protein L11, chloroplastic (CL11)	AT1G32990	plastid													0.717978	0.193633	0.328792	0.835112	0.835112	0.835112	0.460852	0.460852	0.989894	0.993725	0.993725	0.471967	32.2834	32.2346	32.5263	32.1216	32.4135	32.3264	32.4666	32.6525	32.0865	31.9064	31.859	32.0844	32.0234	32.0283	32.029	32.1501
402	P36210	RK121_ARATH	50S ribosomal protein L12-1, chloroplastic (CL12-A)	AT3G27830	plastid													0.507819	0.115533	0.542103	0.591795	0.940148	0.940148	0.942094	0.251842	0.251842	0.997512	0.620547	0.620547	34.317	34.5425	34.9679	34.1576	34.3582	33.3164	34.6184	34.6986	35.1056	35.1414	34.2439	34.3806	34.0846	34.0841	33.9788	34.2281
402	P36212	RK123_ARATH	50S ribosomal protein L12-3, chloroplastic (CL12-C)	AT3G27850	plastid													0.507819	0.115533	0.542103	0.591795	0.940148	0.940148	0.942094	0.251842	0.251842	0.997512	0.620547	0.620547	34.317	34.5425	34.9679	34.1576	34.3582	33.3164	34.6184	34.6986	35.1056	35.1414	34.2439	34.3806	34.0846	34.0841	33.9788	34.2281
1349	Q9SYL9	RK13_ARATH	50S ribosomal protein L13, chloroplastic (CL13) (Protein EMBRYO DEFECTIVE 1473)	AT1G78630	plastid													0.661832	0.661832	0.661832	0.742575	0.742575	0.742575	0.898461	0.292757	0.467379	0.981542	0.445085	0.445085	31.5325	31.6289	31.7698	31.6237	31.6839	31.4302	31.8677	31.4834	32.278	32.2256	31.4795	31.8415	31.5178	31.5061	31.4266	31.4249
1369	P56792	RK14_ARATH	50S ribosomal protein L14, chloroplastic	ATCG00780	plastid													0.406357	0.550795	0.729046	0.308991	0.308991	0.308991	0.972697	0.176329	0.907898	0.722348	0.722348	0.443282	31.3296	31.0617	31.1535	31.3916	31.4821	31.2894	31.3022	31.2722	31.4026	31.4105	30.972	31.4816	31.266	31.3058	31.2136	31.4395
247	P25873	RK15_ARATH	50S ribosomal protein L15, chloroplastic (CL15)	AT3G25920	plastid													0.890588	0.322155	0.890588	0.871321	0.871321	0.871321	0.811757	0.277795	0.472713	0.977652	0.977652	0.977652	31.7184	31.7975	32.1231	31.7481	31.6082	32.088	32.2639	32.1224	32.5731	32.4782	31.742	32.0796	31.7102	31.8045	31.7235	31.7147
309	P56793	RK16_ARATH	50S ribosomal protein L16, chloroplastic	ATCG00790	plastid		*											0.129741	0.0418262	0.710502	0.752826	0.752826	0.752826	0.687573	0.191997	0.0742806	0.114874	0.988524	0.988524	30.5157	29.7958	29.377	30.6498	29.997	30.4464	30.4257	30.44	29.2022	29.3774	29.9946	30.536	30.7005	30.3287	30.698	30.6923
685	Q9M385	RK17_ARATH	50S ribosomal protein L17, chloroplastic (CL17)	AT3G54210	plastid													0.843773	0.76528	0.843773	0.810772	0.810772	0.810772	0.893115	0.212278	0.358414	0.896448	0.896448	0.896448	30.3208	30.2178	30.561	30.1955	30.1313	29.8937	30.4625	30.2692	31.1605	31.1012	30.2106	30.5572	30.2746	30.2933	30.2053	30.1625
1260	Q9SX68	RK18_ARATH	50S ribosomal protein L18, chloroplastic (CL18)	AT1G48350	plastid													0.912483	0.912483	0.345956	0.852078	0.852078	0.852078	0.616274	0.877034	0.616274	0.782651	0.782651	0.782651	30.6218	30.5594	30.5964	30.9325	30.8096	30.9084	30.8518	30.6596	30.6747	30.8855	30.5881	30.9094	30.7234	30.6525	30.5394	30.6496
1635	Q8W463	RK191_ARATH	50S ribosomal protein L19-1, chloroplastic	AT4G17560	plastid													0.320352	0.460739	0.953604	0.744562	0.950784	0.614883	0.996731	0.72041	0.72041	0.550349	0.962266	0.0895013	28.7682	28.5286	28.6234	28.7756	29.093	29.2549	29.073	28.6883	29.2512	29.2501	28.9427	29.076	28.6236	28.4827	28.6325	29.0626
754	Q8RXX5	RK192_ARATH	50S ribosomal protein L19-2, chloroplastic	AT5G47190	plastid													0.156052	0.308704	0.308704	0.893405	0.893405	0.893405	0.979557	0.60698	0.904977	0.68741	0.68741	0.977989	30.8218	30.4732	30.6317	30.6281	30.9738	30.9359	31.1051	31.0733	31.0606	31.0731	30.4039	30.9074	30.697	30.622	30.6289	30.6946
320	P56791	RK2_ARATH	50S ribosomal protein L2, chloroplastic	ATCG00830	plastid													0.53171	0.53171	0.709062	0.988874	0.988874	0.988874	0.687617	0.178937	0.178937	0.733034	0.733034	0.733034	31.0085	30.8119	31.2623	31.0908	30.8309	31.3332	31.2615	31.2525	32.0379	31.8738	31.2323	31.3708	31.1697	31.1032	31.0178	30.9937
320	P56791	RK2_ARATH	50S ribosomal protein L2, chloroplastic	ATCG01310	plastid													0.53171	0.53171	0.709062	0.988874	0.988874	0.988874	0.687617	0.178937	0.178937	0.733034	0.733034	0.733034	31.0085	30.8119	31.2623	31.0908	30.8309	31.3332	31.2615	31.2525	32.0379	31.8738	31.2323	31.3708	31.1697	31.1032	31.0178	30.9937
78	P56794	RK20_ARATH	50S ribosomal protein L20, chloroplastic	ATCG00660	plastid													0.647994	0.59345	0.719609	0.905369	0.905369	0.905369	0.749611	0.0549023	0.0703943	0.894495	0.894495	0.894495	29.4319	29.8182	30.2036	29.5942	28.2455	29.8174	29.7672	29.2638	30.6217	30.5087	29.4988	29.7564	29.4345	29.2648	29.3732	29.0413
1568	P51412	RK21_ARATH	50S ribosomal protein L21, chloroplastic (CL21)	AT1G35680	plastid													0.629386	0.117626	0.463534	0.523068	0.699932	0.523068	0.904617	0.3646	0.373671	0.951195	0.951195	0.951195	31.0447	31.1286	31.5206	31.2141	31.3651	31.0646	31.5372	31.012	31.9896	31.9375	31.208	31.414	31.0963	31.1367	31.1079	31.1225
1509	P56795	RK22_ARATH	50S ribosomal protein L22, chloroplastic	ATCG00810	plastid													0.527795	0.527795	0.844685	0.854983	0.854983	0.854983	0.373474	0.0889548	0.24439	0.578207	0.57566	0.478731	30.0725	29.8242	30.3063	30.0229	30.203	30.0362	30.2747	29.8977	30.9378	30.5994	29.9694	30.4506	29.6913	29.7916	29.8387	29.964
15	P61845	RK23_ARATH	50S ribosomal protein L23, chloroplastic	ATCG00840	plastid													0.492884	0.688278	0.789777	0.5196	0.5196	0.5196	0.584129	0.451571	0.344407	0.85325	0.85325	0.502781	29.2537	27.6263	28.626	29.5298	28.2969	29.4762	29.4403	29.9669	27.6543	28.0088	28.47	29.0325	29.026	29.1671	29.087	29.5619
15	P61845	RK23_ARATH	50S ribosomal protein L23, chloroplastic	ATCG01300	plastid													0.492884	0.688278	0.789777	0.5196	0.5196	0.5196	0.584129	0.451571	0.344407	0.85325	0.85325	0.502781	29.2537	27.6263	28.626	29.5298	28.2969	29.4762	29.4403	29.9669	27.6543	28.0088	28.47	29.0325	29.026	29.1671	29.087	29.5619
1002	P92959	RK24_ARATH	50S ribosomal protein L24, chloroplastic (CL24) (Protein SUPPRESSOR OF VARIEGATION 8)	AT5G54600	plastid													0.35739	0.487806	0.274096	0.905952	0.905952	0.932445	0.590617	0.452316	0.719782	0.836678	0.83074	0.623633	30.1158	30.4746	30.3756	30.5675	30.8618	31.0038	31.0888	30.8361	31.1399	30.8797	30.5503	30.987	30.5696	30.5314	30.4589	30.7631
1812	Q9FLN4	RK27_ARATH	50S ribosomal protein L27, chloroplastic (CL27)	AT5G40950	plastid													0.91796	0.950291	0.950291	0.999127	0.999127	0.229064	0.735516	0.196294	0.196294	0.945306	0.712595	0.712595	30.5642	30.3537	30.521	30.5772	30.7995	30.7894	30.7999	30.0194	31.3136	31.211	30.6274	30.7644	30.624	30.6365	30.5246	30.7348
752	O22795	RK28_ARATH	50S ribosomal protein L28, chloroplastic (CL28)	AT2G33450	plastid								*					0.500317	0.500317	0.29459	0.809744	0.809744	0.972697	0.775513	0.0300765	0.0960644	0.804175	0.816129	0.516368	29.4577	29.3362	29.5699	29.7334	29.1431	29.8212	29.7942	29.245	30.5499	30.4606	29.4454	29.8441	29.6328	29.707	29.5925	29.3884
1716	Q9FJP3	RK29_ARATH	50S ribosomal protein L29, chloroplastic (CL29)	AT5G65220	plastid													0.910437	0.910437	0.450231	0.0875596	0.0863134	0.0875596	0.851994	0.955433	0.169639	0.77983	0.77983	0.77983	29.6229	29.5995	29.5765	29.8647	30.3048	29.7903	29.6912	29.7839	29.4082	29.3124	29.4226	29.9114	29.6794	29.5356	29.6329	29.7179
738	Q9SKX4	RK3A_ARATH	50S ribosomal protein L3-1, chloroplastic	AT2G43030	plastid													0.503646	0.503646	0.385702	0.854725	0.871244	0.871244	0.922532	0.0916054	0.455153	0.854966	0.854966	0.854966	32.4386	32.3431	32.536	32.2464	32.5019	32.2785	32.6209	32.6101	32.938	32.9045	32.03	32.5942	32.3223	32.3553	32.4281	32.3734
785	Q9FWS4	RK31_ARATH	50S ribosomal protein L31, chloroplastic (CL31) (Protein EMBRYO DEFECTIVE 2184)	AT1G75350	plastid													0.247793	0.053199	0.314834	0.925964	0.925964	0.925964	0.427424	0.427424	0.196117	0.59445	0.59445	0.642678	30.6536	30.4262	30.2552	30.8034	30.8046	30.8656	30.7836	30.8907	30.3546	30.1438	30.5696	30.8927	30.8037	30.6901	30.6899	30.8857
2547	Q8VY61	Q8VY61_ARATH	50S ribosomal protein L4 (Ribosomal protein L4/L1 family)	AT2G20060	mitochondrion													NA	NA	NA	NA	NA	NA	0.956748	0.849519	0.849519	NA	NA	NA	NA	NA	NA	NA	NA	NA	NA	NA	25.0436	25.0316	25.1269	24.8705	NA	NA	NA	NA
1266	O50061	RK4_ARATH	50S ribosomal protein L4, chloroplastic (CL4) (R-protein L4)	AT1G07320	plastid													0.911336	0.172372	0.828777	0.291509	0.77382	0.77382	0.850137	0.364263	0.505851	0.880601	0.495087	0.495087	31.9396	31.9202	32.2659	31.8551	32.1794	31.5562	32.2767	32.0271	32.6996	32.6103	31.8176	32.2227	31.7532	31.7303	31.6027	31.8841
985	O04603	RK5_ARATH	50S ribosomal protein L5, chloroplastic	AT4G01310	plastid													0.310519	0.199045	0.645121	0.746057	0.746057	0.973647	0.903417	0.264145	0.0731417	0.744534	0.744534	0.744534	32.1578	31.8218	31.704	32.3012	32.1251	32.4841	32.3311	32.1138	31.4678	31.4305	31.8643	32.2928	32.2677	32.1266	32.1981	32.4269
602	O23049	RK6_ARATH	50S ribosomal protein L6, chloroplastic (Protein EMBRYO DEFECTIVE 2394)	AT1G05190	plastid		*											0.0700909	0.0324177	0.641014	0.821896	0.821896	0.821896	0.916189	0.387566	0.1285	0.478067	0.622922	0.622922	32.2525	31.8056	31.6314	32.34	31.9891	32.4104	32.0953	32.1722	31.5886	31.556	31.9048	32.3105	32.3297	32.1196	32.204	32.4267
1109	P25864	RK9_ARATH	50S ribosomal protein L9, chloroplastic (CL9)	AT3G44890	plastid													0.571182	0.260058	0.37065	0.650706	0.650706	0.835015	0.0832635	0.760908	0.148842	0.668299	0.647133	0.647133	30.2695	30.0977	29.7824	30.574	30.6616	30.2362	30.3384	30.5894	29.9827	29.3809	30.0609	30.4458	30.2559	30.3945	30.4803	30.6001
1852	F4HX50	F4HX50_ARATH	5'adenylylphosphosulfate reductase 2	AT1G62180	plastid			*			*							0.137828	0.0698002	0.0458263	0.532516	0.177661	0.0124129	0.601404	0.601404	0.681488	0.550011	0.365319	0.527524	29.9602	29.7234	29.6473	29.5934	29.4526	29.3082	29.0612	28.2829	29.34	29.0974	29.6268	29.2139	29.1295	29.0196	28.822	28.9615
2144	P92979	APR1_ARATH	5'-adenylylsulfate reductase 1, chloroplastic (EC 1.8.4.9) (3'-phosphoadenosine-5'-phosphosulfate reductase homolog 19) (PAPS reductase homolog 19) (Prh-19) (Adenosine 5'-phosphosulfate 5'-adenylylsulfate sulfotransferase 1) (APS sulfotransferase 1) (Thioredoxin-independent APS reductase 1)	AT4G04610	plastid													0.800856	0.862485	0.800856	NA	NA	NA	0.674624	0.145668	0.241788	0.973445	0.973445	0.973445	26.356	26.0526	26.2704	25.8531	NA	NA	NA	NA	25.4965	25.3563	26.1611	24.9995	24.9814	24.919	24.9028	24.8127
1852	P92981	APR2_ARATH	5'-adenylylsulfate reductase 2, chloroplastic (EC 1.8.4.9) (3'-phosphoadenosine-5'-phosphosulfate reductase homolog 43) (PAPS reductase homolog 43) (Prh-43) (Adenosine 5'-phosphosulfate 5'-adenylylsulfate sulfotransferase 2) (APS sulfotransferase 2) (Thioredoxin-independent APS reductase 2)	AT1G62180	plastid			*			*							0.137828	0.0698002	0.0458263	0.532516	0.177661	0.0124129	0.601404	0.601404	0.681488	0.550011	0.365319	0.527524	29.9602	29.7234	29.6473	29.5934	29.4526	29.3082	29.0612	28.2829	29.34	29.0974	29.6268	29.2139	29.1295	29.0196	28.822	28.9615
1938	P92980	APR3_ARATH	5'-adenylylsulfate reductase 3, chloroplastic (EC 1.8.4.9) (3'-phosphoadenosine-5'-phosphosulfate reductase homolog 26) (PAPS reductase homolog 26) (Prh-26) (Adenosine 5'-phosphosulfate 5'-adenylylsulfate sulfotransferase 3) (APS sulfotransferase 3) (Thioredoxin-independent APS reductase 3)	AT4G21990	plastid													0.737669	0.304903	0.304903	NA	NA	NA	NA	NA	NA	NA	NA	NA	25.6702	25.5161	25.1592	25.0838	NA	NA	NA	NA	NA	NA	NA	NA	NA	NA	NA	NA
2453	Q6DBH4	Q6DBH4_ARATH	5'-deoxynucleotidase (EC 3.1.3.89)	AT2G23820	plastid													NA	NA	NA	NA	NA	NA	0.556655	0.556655	0.615696	NA	NA	NA	NA	NA	NA	NA	NA	NA	NA	NA	28.413	26.8547	26.7656	27.591	NA	NA	NA	NA
2453	F4IMN2	F4IMN2_ARATH	5'-deoxynucleotidase (EC 3.1.3.89)	AT2G23820	plastid													NA	NA	NA	NA	NA	NA	0.556655	0.556655	0.615696	NA	NA	NA	NA	NA	NA	NA	NA	NA	NA	NA	28.413	26.8547	26.7656	27.591	NA	NA	NA	NA
1739	O50008	METE1_ARATH	5-methyltetrahydropteroyltriglutamate--homocysteine methyltransferase 1 (EC 2.1.1.14) (Cobalamin-independent methionine synthase 1) (AtMS1) (Vitamin-B12-independent methionine synthase 1)	AT5G17920	cytosol													0.698827	0.716189	0.131632	0.241539	0.672724	0.0772789	0.919175	0.735419	0.919175	0.6687	0.595733	0.459406	35.8601	35.7585	35.8086	35.5162	35.5912	35.3487	35.523	35.0352	35.4863	35.4247	35.8292	35.5202	35.658	35.6073	35.5573	35.4295
1405	Q9SRV5	METE2_ARATH	5-methyltetrahydropteroyltriglutamate--homocysteine methyltransferase 2 (EC 2.1.1.14) (Cobalamin-independent methionine synthase 2) (AtMS2)	AT3G03780	cytosol												**	0.704043	0.669729	0.138569	0.924906	0.924906	0.924906	0.942909	0.568239	0.942909	0.69042	0.579905	0.00633644	32.1403	32.2021	32.0445	31.7997	31.6119	31.589	31.5272	31.3785	31.7968	31.8826	32.3171	31.8248	31.7193	31.6549	31.6183	31.1684
725	Q9T0I8	MTN1_ARATH	5'-methylthioadenosine nucleosidase (MTA nucleosidase) (EC 3.2.2.16) (5'-methylthioadenosine nucleosidase 1) (AtMTAN1) (MTA nucleosidase 1)	AT4G38800	cytosol													0.735723	0.735723	0.166775	0.589986	0.996713	0.996713	0.607545	0.607545	0.565847	0.922437	0.922437	0.922437	27.9457	27.8724	28.0194	27.5131	27.7538	27.0176	27.751	27.8695	27.9241	27.8236	28.0261	27.6538	27.5297	27.6116	27.5492	27.6479
2521	A0A1P8B4G8	A0A1P8B4G8_ARATH	5'-nucleotidase (EC 3.1.3.5)	AT4G14930	cytosol													NA	NA	NA	NA	NA	NA	0.85741	0.85741	0.85741	NA	NA	NA	NA	NA	NA	NA	NA	NA	NA	NA	25.4044	25.6698	26.0353	26.175	NA	NA	NA	NA
2521	Q8LAM2	Q8LAM2_ARATH	5'-nucleotidase (EC 3.1.3.5)	AT4G14930	cytosol													NA	NA	NA	NA	NA	NA	0.85741	0.85741	0.85741	NA	NA	NA	NA	NA	NA	NA	NA	NA	NA	NA	25.4044	25.6698	26.0353	26.175	NA	NA	NA	NA
1642	Q9FIZ7	OPLA_ARATH	5-oxoprolinase (EC 3.5.2.9) (5-oxo-L-prolinase) (5-OPase) (Protein OXOPROLINASE 1) (Pyroglutamase)	AT5G37830	cytosol													0.547088	0.547088	0.832199	0.916939	0.944099	0.916939	NA	NA	NA	0.724427	0.724427	0.724427	28.0047	27.2569	27.2066	28.3029	27.9913	27.7922	27.9537	27.5771	NA	NA	NA	NA	28.3341	28.0071	28.111	28.2437
1313	O80575	RISB_ARATH	6,7-dimethyl-8-ribityllumazine synthase, chloroplastic (DMRL synthase) (LS) (Lumazine synthase) (EC 2.5.1.78)	AT2G44050	plastid													0.122448	0.079767	0.977305	0.953132	0.953132	0.953132	0.646552	0.446174	0.330587	0.539234	0.671444	0.513826	28.8274	28.1826	27.9565	28.8364	28.4986	28.4375	28.3497	28.3212	27.4644	26.9786	28.3075	28.6195	28.7233	28.6118	28.6535	28.8633
1767	F4IGR5	F4IGR5_ARATH	60S acidic ribosomal protein family	AT2G27720	cytosol				*									0.40503	0.17338	0.897026	0.0101228	0.0792852	0.0792852	0.804309	0.318912	0.318912	0.491962	0.902572	0.491962	32.0191	32.3959	32.7159	31.9792	32.6952	31.5621	32.1608	32.0789	33.2454	33.0479	32.4381	32.3175	31.9221	32.1285	31.9681	32.1147
1767	F4IGR4	F4IGR4_ARATH	60S acidic ribosomal protein family	AT2G27720	cytosol				*									0.40503	0.17338	0.897026	0.0101228	0.0792852	0.0792852	0.804309	0.318912	0.318912	0.491962	0.902572	0.491962	32.0191	32.3959	32.7159	31.9792	32.6952	31.5621	32.1608	32.0789	33.2454	33.0479	32.4381	32.3175	31.9221	32.1285	31.9681	32.1147
1767	A0A1P8B2C7	A0A1P8B2C7_ARATH	60S acidic ribosomal protein family	AT2G27720	cytosol				*									0.40503	0.17338	0.897026	0.0101228	0.0792852	0.0792852	0.804309	0.318912	0.318912	0.491962	0.902572	0.491962	32.0191	32.3959	32.7159	31.9792	32.6952	31.5621	32.1608	32.0789	33.2454	33.0479	32.4381	32.3175	31.9221	32.1285	31.9681	32.1147
1817	A8MQK8	A8MQK8_ARATH	60S acidic ribosomal protein family	AT1G01100	cytosol													0.280202	0.0977174	0.280202	0.159262	0.355153	0.365316	0.984685	0.722714	0.63004	0.794736	0.794736	0.794736	29.0016	29.5581	29.9935	28.466	29.9159	28.5659	29.0578	29.1184	30.3674	30.3796	30.0313	29.5231	28.8468	28.9686	28.73	28.6688
2075	B3H4N7	B3H4N7_ARATH	60S acidic ribosomal protein family	AT5G57290	cytosol													0.691254	0.997967	0.691254	NA	NA	NA	0.977983	0.586851	0.586851	0.521415	0.157796	0.157796	27.1657	27.4108	27.1649	27.5212	NA	NA	NA	NA	26.5951	26.6279	27.6721	27.9346	28.0046	27.8152	27.4292	27.4811
2075	F4KAM0	F4KAM0_ARATH	60S acidic ribosomal protein family	AT5G57290	cytosol													0.691254	0.997967	0.691254	NA	NA	NA	0.977983	0.586851	0.586851	0.521415	0.157796	0.157796	27.1657	27.4108	27.1649	27.5212	NA	NA	NA	NA	26.5951	26.6279	27.6721	27.9346	28.0046	27.8152	27.4292	27.4811
1473	A8MQR4	A8MQR4_ARATH	60S acidic ribosomal protein P0	AT3G09200	cytosol													0.914478	0.257426	0.888983	0.613558	0.613558	0.613558	0.561953	0.38949	0.38949	0.756543	0.765014	0.756543	32.3515	32.3219	32.8008	32.2362	32.4899	31.9392	32.2084	32.2094	33.6058	33.2429	32.8011	32.6592	32.2022	32.3329	32.2907	32.4592
1473	Q42112	RLA02_ARATH	60S acidic ribosomal protein P0-2	AT3G09200	cytosol													0.914478	0.257426	0.888983	0.613558	0.613558	0.613558	0.561953	0.38949	0.38949	0.756543	0.765014	0.756543	32.3515	32.3219	32.8008	32.2362	32.4899	31.9392	32.2084	32.2094	33.6058	33.2429	32.8011	32.6592	32.2022	32.3329	32.2907	32.4592
1817	Q8LCW9	RLA11_ARATH	60S acidic ribosomal protein P1-1	AT1G01100	cytosol													0.280202	0.0977174	0.280202	0.159262	0.355153	0.365316	0.984685	0.722714	0.63004	0.794736	0.794736	0.794736	29.0016	29.5581	29.9935	28.466	29.9159	28.5659	29.0578	29.1184	30.3674	30.3796	30.0313	29.5231	28.8468	28.9686	28.73	28.6688
1683	O23095	RLA12_ARATH	60S acidic ribosomal protein P1-2	AT4G00810	cytosol													0.576785	0.139744	0.697693	0.201274	0.753442	0.589544	0.931174	0.708465	0.708465	0.522819	0.811781	0.914596	27.4504	27.6827	28.1783	27.332	27.8206	26.6846	27.6717	27.3568	28.3126	28.2628	27.9498	27.629	27.0023	27.5161	27.1515	26.9642
1788	Q8LEQ0	RLA13_ARATH	60S acidic ribosomal protein P1-3	AT5G47700	cytosol													0.951426	0.625753	0.292441	0.172011	0.426219	0.372061	0.837674	0.837674	0.837674	NA	NA	NA	27.5268	27.5815	28.1648	26.226	27.7383	26.6204	27.2982	27.0709	28.495	27.7535	28.0152	27.1809	NA	NA	NA	NA
1767	P51407	RLA21_ARATH	60S acidic ribosomal protein P2-1	AT2G27720	cytosol				*									0.40503	0.17338	0.897026	0.0101228	0.0792852	0.0792852	0.804309	0.318912	0.318912	0.491962	0.902572	0.491962	32.0191	32.3959	32.7159	31.9792	32.6952	31.5621	32.1608	32.0789	33.2454	33.0479	32.4381	32.3175	31.9221	32.1285	31.9681	32.1147
1180	Q9SLF7	RLA22_ARATH	60S acidic ribosomal protein P2-2	AT2G27710	cytosol													0.264073	0.129792	0.264073	0.862582	0.806855	0.862582	0.644385	0.644385	0.644385	0.746894	0.746894	0.746894	29.7037	30.1704	30.4481	29.2458	29.3686	29.1722	29.7736	29.2636	30.5314	30.3346	30.109	29.8381	29.0943	29.3785	29.2184	29.5624
2329	Q9LXM8	RLA24_ARATH	60S acidic ribosomal protein P2-4	AT3G44590	cytosol													0.158868	0.112455	0.837264	NA	NA	NA	0.617184	0.31541	0.31541	0.947937	0.822849	0.822849	26.682	26.1438	27.3574	26.6211	NA	NA	NA	NA	27.6926	27.4402	26.746	26.9776	26.3503	26.3288	26.1707	26.4847
2075	Q9LVC9	RLA32_ARATH	60S acidic ribosomal protein P3-2	AT5G57290	cytosol													0.691254	0.997967	0.691254	NA	NA	NA	0.977983	0.586851	0.586851	0.521415	0.157796	0.157796	27.1657	27.4108	27.1649	27.5212	NA	NA	NA	NA	26.5951	26.6279	27.6721	27.9346	28.0046	27.8152	27.4292	27.4811
1944	Q9SI58	Q9SI58_ARATH	60S ribosomal export protein NMD3	AT2G03820	golgi													0.428774	0.165131	0.165131	NA	NA	NA	0.688852	0.688852	0.879931	0.871321	0.871321	0.871321	25.772	25.893	25.5132	26.0206	NA	NA	NA	NA	25.7048	25.3953	25.5357	25.7422	25.942	25.7415	25.857	25.7945
913	Q93VT9	RL101_ARATH	60S ribosomal protein L10-1 (Ribosomal protein RPL10A) (Suppressor of ACAULIS 52)	AT1G14320	cytosol									*				0.367205	0.0674075	0.185686	0.780213	0.780213	0.976607	0.986705	0.141974	0.0480397	0.373699	0.587434	0.576686	31.0826	30.6239	29.8732	31.8326	30.9124	31.1565	30.6576	30.9272	28.9806	28.9667	30.5056	31.4284	31.4524	30.9873	31.2992	31.653
2671	Q08770	RL102_ARATH	60S ribosomal protein L10-2 (Wilms tumor suppressor protein homolog)	AT1G26910	cytosol													NA	NA	NA	NA	NA	NA	NA	NA	NA	0.587357	0.923079	0.64462	NA	NA	NA	NA	NA	NA	NA	NA	NA	NA	NA	NA	27.9366	27.5645	27.9063	28.1326
2671	Q93W22	RL103_ARATH	60S ribosomal protein L10-3	AT1G66580	cytosol													NA	NA	NA	NA	NA	NA	NA	NA	NA	0.587357	0.923079	0.64462	NA	NA	NA	NA	NA	NA	NA	NA	NA	NA	NA	NA	27.9366	27.5645	27.9063	28.1326
169	Q8VZB9	R10A1_ARATH	60S ribosomal protein L10a-1	AT1G08360	cytosol													0.606385	0.26917	0.0526603	0.620358	0.797454	0.684849	0.810738	0.455537	0.288984	0.938745	0.938745	0.938745	29.0053	29.1077	28.755	29.5259	28.4787	29.6127	28.6611	29.1578	28.9803	28.8807	29.3544	29.7381	29.6491	29.579	29.5635	29.8162
1013	P59230	R10A2_ARATH	60S ribosomal protein L10a-2	AT2G27530	cytosol													0.827213	0.186564	0.46311	0.564694	0.933373	0.933373	0.426812	0.426812	0.274886	0.84019	0.864669	0.84019	31.8834	31.9377	31.4296	32.1273	31.5801	31.9449	31.6093	31.5522	31.3868	31.0061	31.7411	31.9834	32.0152	31.8235	31.9755	32.1054
791	P42795	RL111_ARATH	60S ribosomal protein L11-1 (L16A)	AT2G42740	cytosol									*				0.364859	0.071372	0.286985	0.819501	0.819501	0.84737	0.316255	0.0973195	0.0117996	0.629987	0.737808	0.737808	31.7849	31.5207	31.0331	32.1113	31.3209	31.6531	31.1606	31.4049	30.4608	30.8621	31.1747	31.9673	31.9167	31.6662	31.9977	32.0789
791	P42794	RL112_ARATH	60S ribosomal protein L11-2 (L16)	AT3G58700	cytosol									*				0.364859	0.071372	0.286985	0.819501	0.819501	0.84737	0.316255	0.0973195	0.0117996	0.629987	0.737808	0.737808	31.7849	31.5207	31.0331	32.1113	31.3209	31.6531	31.1606	31.4049	30.4608	30.8621	31.1747	31.9673	31.9167	31.6662	31.9977	32.0789
791	P42794	RL112_ARATH	60S ribosomal protein L11-2 (L16)	AT4G18730	cytosol									*				0.364859	0.071372	0.286985	0.819501	0.819501	0.84737	0.316255	0.0973195	0.0117996	0.629987	0.737808	0.737808	31.7849	31.5207	31.0331	32.1113	31.3209	31.6531	31.1606	31.4049	30.4608	30.8621	31.1747	31.9673	31.9167	31.6662	31.9977	32.0789
791	P42794	RL112_ARATH	60S ribosomal protein L11-2 (L16)	AT5G45775	cytosol									*				0.364859	0.071372	0.286985	0.819501	0.819501	0.84737	0.316255	0.0973195	0.0117996	0.629987	0.737808	0.737808	31.7849	31.5207	31.0331	32.1113	31.3209	31.6531	31.1606	31.4049	30.4608	30.8621	31.1747	31.9673	31.9167	31.6662	31.9977	32.0789
1081	Q9LFH5	RL122_ARATH	60S ribosomal protein L12-2 (ABI1-binding protein 11)	AT3G53430	cytosol													0.946447	0.880034	0.880034	0.92979	0.97172	0.92979	0.652923	0.652923	0.652923	0.710279	0.976177	0.710279	32.468	32.461	32.394	32.4273	32.2259	32.3439	32.2327	32.165	32.5931	32.5061	32.4273	32.5069	32.3318	32.4007	32.328	32.484
1323	A8MQA1	A8MQA1_ARATH	60S ribosomal protein L13	AT3G49010	cytosol													0.664145	0.204028	0.255448	0.996377	0.996377	0.996377	0.413158	0.413158	0.217872	0.894508	0.304113	0.304113	31.0087	30.8648	30.3972	31.411	30.9116	30.8012	30.7993	30.7281	30.2472	29.8628	30.6372	31.1676	30.9387	30.962	31.1982	31.2425
1323	P41127	RL131_ARATH	60S ribosomal protein L13-1 (Protein BBC1 homolog)	AT3G49010	cytosol													0.664145	0.204028	0.255448	0.996377	0.996377	0.996377	0.413158	0.413158	0.217872	0.894508	0.304113	0.304113	31.0087	30.8648	30.3972	31.411	30.9116	30.8012	30.7993	30.7281	30.2472	29.8628	30.6372	31.1676	30.9387	30.962	31.1982	31.2425
2692	Q9FF90	RL133_ARATH	60S ribosomal protein L13-3	AT5G23900	cytosol													NA	NA	NA	NA	NA	NA	NA	NA	NA	0.971275	0.971275	0.971275	NA	NA	NA	NA	NA	NA	NA	NA	NA	NA	NA	NA	26.785	26.8889	26.9006	26.8615
761	Q9SFU1	R13A1_ARATH	60S ribosomal protein L13a-1	AT3G07110	cytosol													0.325609	0.0501016	0.288184	0.820434	0.99325	0.99325	0.816401	0.22322	0.22322	0.328336	0.850728	0.355812	29.8132	29.535	29.0286	30.128	29.4218	29.9007	29.4182	29.52	27.6714	27.8554	29.0419	29.4225	29.5898	29.2805	29.555	29.79
980	Q9LRX8	R13A2_ARATH	60S ribosomal protein L13a-2	AT3G24830	cytosol													0.148302	0.050442	0.148302	0.568209	0.964785	0.986721	0.655833	0.230105	0.104622	0.193029	0.674527	0.353138	30.9955	30.4702	30.1892	31.4736	30.5611	31.2602	30.6927	30.5517	29.4463	29.1548	30.4397	31.0443	31.1974	30.8412	31.125	31.3839
289	Q9FKC0	R13A4_ARATH	60S ribosomal protein L13a-4	AT5G48760	cytosol			*										0.50549	0.790107	0.0309721	0.959325	0.532017	0.532017	NA	NA	NA	0.836366	0.88931	0.836366	26.7414	27.0627	26.6368	27.8935	27.2462	27.2235	26.8751	27.7162	NA	NA	NA	NA	27.459	27.2364	27.5382	27.0021
1884	Q9SIM4	RL141_ARATH	60S ribosomal protein L14-1	AT2G20450	cytosol			*										0.771712	0.212481	0.0427993	NA	NA	NA	NA	NA	NA	0.856844	0.856844	0.933055	28.0186	27.9418	27.605	28.6862	NA	NA	NA	NA	NA	NA	NA	NA	28.4395	28.1865	28.3325	28.4639
453	Q9T043	RL142_ARATH	60S ribosomal protein L14-2	AT4G27090	cytosol													0.463113	0.168247	0.603	0.805383	0.805383	0.805383	0.730604	0.280504	0.140293	0.370123	0.554794	0.999378	31.6881	31.3274	30.8204	31.8877	31.0746	31.4525	31.1885	31.3663	30.3519	30.1173	31.3014	31.8974	32.0244	31.6675	31.8274	32.0242
1574	O23515	RL151_ARATH	60S ribosomal protein L15-1	AT4G16720	cytosol													0.296379	0.140495	0.594166	0.576801	0.400517	0.573155	0.94189	0.290355	0.0969752	0.25415	0.278517	0.64553	31.4429	30.8442	30.4521	31.6653	31.3899	31.646	30.9036	31.0313	29.6411	29.7001	30.8147	31.7307	31.773	31.4119	31.5273	31.7015
1574	Q8VYF1	RL152_ARATH	60S ribosomal protein L15-2	AT4G17390	cytosol													0.296379	0.140495	0.594166	0.576801	0.400517	0.573155	0.94189	0.290355	0.0969752	0.25415	0.278517	0.64553	31.4429	30.8442	30.4521	31.6653	31.3899	31.646	30.9036	31.0313	29.6411	29.7001	30.8147	31.7307	31.773	31.4119	31.5273	31.7015
734	P51413	RL172_ARATH	60S ribosomal protein L17-2	AT1G67430	cytosol,nucleus													0.451166	0.0724089	0.168339	0.888465	0.963998	0.963998	0.763396	0.166958	0.0622142	0.777451	0.826475	0.777451	30.9888	30.7246	30.1395	31.4963	30.5015	30.962	30.6223	30.6129	29.58	29.7322	30.5461	31.1363	31.1628	31.0423	31.2204	31.3747
2419	P42791	RL182_ARATH	60S ribosomal protein L18-2	AT3G05590	cytosol													NA	NA	NA	NA	NA	NA	0.868121	0.31304	0.135688	0.845811	0.845811	0.845811	NA	NA	NA	NA	NA	NA	NA	NA	26.3055	26.21	27.0668	27.6252	27.5571	27.3536	27.4378	27.6333
1005	Q940B0	RL183_ARATH	60S ribosomal protein L18-3	AT5G27850	cytosol		*											0.481212	0.0407518	0.279433	0.583224	0.946502	0.946502	0.633137	0.401437	0.181973	0.438477	0.865878	0.15571	31.8502	31.6578	31.0491	32.1635	31.4971	31.9131	31.3981	31.4701	30.6024	30.3408	31.2117	31.7532	31.8042	31.6272	31.8364	32.2092
445	Q8L7K0	R18A1_ARATH	60S ribosomal protein L18a-1	AT1G29965	cytosol													0.480067	0.0846995	0.654491	0.964118	0.964118	0.964118	0.82748	0.2694	0.184997	0.195384	0.586617	0.852318	31.2023	30.7539	29.8771	31.422	30.4097	30.3724	30.4258	30.7083	29.0038	28.8063	30.2941	30.9091	31.1186	30.6682	30.9656	31.1591
445	A8MRF3	A8MRF3_ARATH	60S ribosomal protein L18A-1	AT1G29970	cytosol,nucleus													0.480067	0.0846995	0.654491	0.964118	0.964118	0.964118	0.82748	0.2694	0.184997	0.195384	0.586617	0.852318	31.2023	30.7539	29.8771	31.422	30.4097	30.3724	30.4258	30.7083	29.0038	28.8063	30.2941	30.9091	31.1186	30.6682	30.9656	31.1591
445	P51418	R18A2_ARATH	60S ribosomal protein L18a-2	AT2G34480	cytosol													0.480067	0.0846995	0.654491	0.964118	0.964118	0.964118	0.82748	0.2694	0.184997	0.195384	0.586617	0.852318	31.2023	30.7539	29.8771	31.422	30.4097	30.3724	30.4258	30.7083	29.0038	28.8063	30.2941	30.9091	31.1186	30.6682	30.9656	31.1591
1324	Q9SRX2	RL191_ARATH	60S ribosomal protein L19-1 (Protein EMBRYO DEFECTIVE 2386)	AT1G02780	cytosol													0.919587	0.221882	0.221882	0.67004	0.878775	0.878775	0.882775	0.335559	0.172381	0.213389	0.597971	0.513897	29.4166	29.3742	28.7777	29.9646	29.5236	29.9605	29.4145	29.3399	28.2487	28.1477	29.1231	29.7185	29.9689	29.3776	29.8028	29.7326
1039	Q43291	RL211_ARATH	60S ribosomal protein L21-1	AT1G09590	cytosol													0.460758	0.0832754	0.558917	0.947438	0.947438	0.947438	0.82767	0.232486	0.101326	0.831789	0.831789	0.517995	31.0759	30.7501	30.1429	31.2779	30.7499	30.7654	30.6385	30.7127	29.8082	29.6954	30.5956	31.0907	30.9743	30.9406	31.0275	31.2045
1039	Q43291	RL211_ARATH	60S ribosomal protein L21-1	AT1G09690	cytosol													0.460758	0.0832754	0.558917	0.947438	0.947438	0.947438	0.82767	0.232486	0.101326	0.831789	0.831789	0.517995	31.0759	30.7501	30.1429	31.2779	30.7499	30.7654	30.6385	30.7127	29.8082	29.6954	30.5956	31.0907	30.9743	30.9406	31.0275	31.2045
1039	Q9FDZ9	RL212_ARATH	60S ribosomal protein L21-2	AT1G57660	cytosol													0.460758	0.0832754	0.558917	0.947438	0.947438	0.947438	0.82767	0.232486	0.101326	0.831789	0.831789	0.517995	31.0759	30.7501	30.1429	31.2779	30.7499	30.7654	30.6385	30.7127	29.8082	29.6954	30.5956	31.0907	30.9743	30.9406	31.0275	31.2045
1039	Q9FDZ9	RL212_ARATH	60S ribosomal protein L21-2	AT1G57860	cytosol													0.460758	0.0832754	0.558917	0.947438	0.947438	0.947438	0.82767	0.232486	0.101326	0.831789	0.831789	0.517995	31.0759	30.7501	30.1429	31.2779	30.7499	30.7654	30.6385	30.7127	29.8082	29.6954	30.5956	31.0907	30.9743	30.9406	31.0275	31.2045
120	Q9FE58	RL223_ARATH	60S ribosomal protein L22-3	AT5G27770	cytosol													0.982268	0.647448	0.525916	0.730753	0.730753	0.730753	0.902246	0.928399	0.825572	0.618825	0.700997	0.618825	30.0394	30.0339	29.8814	30.3066	28.7391	30.3872	29.8566	29.5442	30.0969	29.9443	30.0632	30.4109	30.5153	30.2906	30.4324	30.6598
1408	P49690	RL23_ARATH	60S ribosomal protein L23 (Protein EMBRYO DEFECTIVE 2171)	AT1G04480	cytosol,nucleus		*											0.129094	0.0151583	0.279557	0.89183	0.89183	0.89183	0.97322	0.187151	0.134196	0.610721	0.991406	0.607952	31.547	31.067	30.6297	31.8151	31.0449	31.1617	30.7477	30.81	29.9193	29.8994	30.9061	31.2876	31.4966	31.3307	31.4992	31.7628
1408	P49690	RL23_ARATH	60S ribosomal protein L23 (Protein EMBRYO DEFECTIVE 2171)	AT2G33370	cytosol,nucleus		*											0.129094	0.0151583	0.279557	0.89183	0.89183	0.89183	0.97322	0.187151	0.134196	0.610721	0.991406	0.607952	31.547	31.067	30.6297	31.8151	31.0449	31.1617	30.7477	30.81	29.9193	29.8994	30.9061	31.2876	31.4966	31.3307	31.4992	31.7628
1408	P49690	RL23_ARATH	60S ribosomal protein L23 (Protein EMBRYO DEFECTIVE 2171)	AT3G04400	cytosol,nucleus		*											0.129094	0.0151583	0.279557	0.89183	0.89183	0.89183	0.97322	0.187151	0.134196	0.610721	0.991406	0.607952	31.547	31.067	30.6297	31.8151	31.0449	31.1617	30.7477	30.81	29.9193	29.8994	30.9061	31.2876	31.4966	31.3307	31.4992	31.7628
454	Q8LD46	R23A1_ARATH	60S ribosomal protein L23a-1 (AtRPL23A-1)	AT2G39460	cytosol													0.467233	0.22701	0.384159	0.954361	0.954361	0.954361	0.771	0.890029	0.771	0.853817	0.853817	0.82848	31.7466	31.5637	31.3242	32.02	31.4826	31.5145	31.7208	31.7731	31.8932	32.224	31.842	32.1381	31.7781	31.695	31.7402	31.9493
454	Q9M3C3	R23A2_ARATH	60S ribosomal protein L23a-2	AT3G55280	cytosol													0.467233	0.22701	0.384159	0.954361	0.954361	0.954361	0.771	0.890029	0.771	0.853817	0.853817	0.82848	31.7466	31.5637	31.3242	32.02	31.4826	31.5145	31.7208	31.7731	31.8932	32.224	31.842	32.1381	31.7781	31.695	31.7402	31.9493
1221	Q42347	RL241_ARATH	60S ribosomal protein L24-1	AT2G36620	cytosol									*				0.721658	0.452089	0.388938	0.998043	0.998043	0.998043	0.808015	0.249983	0.0480109	0.190987	0.648646	0.648646	29.1631	29.0026	28.6843	29.7359	29.4658	29.4437	29.4666	29.3389	27.9156	27.7687	28.7163	29.6955	29.8651	29.2977	29.7402	30.0332
1221	P38666	RL242_ARATH	60S ribosomal protein L24-2 (Protein SHORT VALVE 1)	AT3G53020	cytosol									*				0.721658	0.452089	0.388938	0.998043	0.998043	0.998043	0.808015	0.249983	0.0480109	0.190987	0.648646	0.648646	29.1631	29.0026	28.6843	29.7359	29.4658	29.4437	29.4666	29.3389	27.9156	27.7687	28.7163	29.6955	29.8651	29.2977	29.7402	30.0332
290	P51414	RL261_ARATH	60S ribosomal protein L26-1	AT3G49910	cytosol													0.410753	0.147085	0.4288	0.672932	0.672932	0.672932	0.868139	0.224558	0.135202	0.638123	0.842023	0.842023	31.04	30.7046	30.4042	31.2722	30.3521	31.065	30.5997	30.8217	29.698	29.5887	30.7146	31.2116	31.2763	31.0305	31.324	31.39
18	Q8LCL3	RL272_ARATH	60S ribosomal protein L27-2	AT3G22230	cytosol		*											0.210711	0.0484651	0.447636	0.636564	0.636564	0.636564	0.915924	0.273894	0.14774	0.231011	0.81373	0.575029	31.1252	30.6632	30.205	31.3567	29.1966	30.9303	30.537	30.7701	29.6044	29.667	30.505	30.9968	31.0916	30.6657	31.04	31.249
2337	P51419	RL273_ARATH	60S ribosomal protein L27-3	AT4G15000	cytosol													0.995854	0.995854	0.995854	NA	NA	NA	NA	NA	NA	0.871365	0.871365	0.419358	28.7815	29.2131	28.775	28.561	NA	NA	NA	NA	NA	NA	NA	NA	29.3881	28.8343	29.0258	27.2725
1398	Q9LR33	R27A2_ARATH	60S ribosomal protein L27a-2	AT1G23290	cytosol													0.868894	0.188102	0.856409	0.390223	0.40125	0.595321	0.53036	0.53036	0.287472	0.736535	0.736535	0.803552	30.7181	30.6605	30.0254	30.8383	30.5286	29.9672	30.0931	30.2992	28.9924	28.2657	29.9873	30.6635	30.6047	30.3958	30.7701	30.6637
1398	P49637	R27A3_ARATH	60S ribosomal protein L27a-3	AT1G70600	cytosol													0.868894	0.188102	0.856409	0.390223	0.40125	0.595321	0.53036	0.53036	0.287472	0.736535	0.736535	0.803552	30.7181	30.6605	30.0254	30.8383	30.5286	29.9672	30.0931	30.2992	28.9924	28.2657	29.9873	30.6635	30.6047	30.3958	30.7701	30.6637
655	O82204	RL281_ARATH	60S ribosomal protein L28-1 (Protein ASYMMETRIC LEAVES1/2 ENHANCER 5)	AT2G19730	cytosol		**											0.112088	0.00967127	0.112088	0.909824	0.909824	0.909824	0.938674	0.201974	0.201236	0.729011	0.729011	0.901712	30.9013	30.5135	30.1634	31.2457	30.4004	30.8725	30.8206	30.5541	29.6899	29.6449	30.6339	30.8911	31.1004	30.8841	30.9281	31.1305
63	Q9M0E2	RL282_ARATH	60S ribosomal protein L28-2	AT4G29410	cytosol													0.459452	0.194476	0.398778	0.566781	0.566781	0.566781	0.533792	0.313308	0.313308	0.838327	0.838327	0.838327	29.0549	28.7459	28.2648	29.4381	27.9131	29.2181	29.0339	29.029	26.9066	27.669	28.6578	29.362	29.3994	29.2497	29.2878	29.5867
2668	Q8VZ19	RL302_ARATH	60S ribosomal protein L30-2	AT1G77940	cytosol													NA	NA	NA	NA	NA	NA	NA	NA	NA	0.814445	0.814445	0.91879	NA	NA	NA	NA	NA	NA	NA	NA	NA	NA	NA	NA	28.3499	28.1196	28.2131	28.327
2668	Q9LSA3	RL303_ARATH	60S ribosomal protein L30-3	AT3G18740	cytosol													NA	NA	NA	NA	NA	NA	NA	NA	NA	0.814445	0.814445	0.91879	NA	NA	NA	NA	NA	NA	NA	NA	NA	NA	NA	NA	28.3499	28.1196	28.2131	28.327
553	P17094	RL31_ARATH	60S ribosomal protein L3-1 (Protein EMBRYO DEFECTIVE 2207)	AT1G43170	cytosol										**			0.364848	0.118621	0.364848	0.461193	0.784786	0.784786	0.904062	0.237599	0.0939889	0.00549125	0.136873	0.730717	33.067	32.6598	32.3177	33.377	32.6343	33.1942	32.7187	32.8509	30.9017	30.9964	32.1802	32.9793	33.1933	32.6153	32.9689	33.2384
1522	Q9SLL7	RL311_ARATH	60S ribosomal protein L31-1	AT2G19740	cytosol									*				0.591703	0.171677	0.647059	0.728734	0.728734	0.728734	0.966422	0.193935	0.0401679	0.99121	0.99121	0.99121	30.3104	30.0698	29.5764	30.4596	30.1931	29.0205	29.5714	29.8758	28.9713	28.952	29.6578	30.3781	30.2195	30.0044	30.1732	30.2163
1522	Q9STR1	RL312_ARATH	60S ribosomal protein L31-2	AT4G26230	cytosol									*				0.591703	0.171677	0.647059	0.728734	0.728734	0.728734	0.966422	0.193935	0.0401679	0.99121	0.99121	0.99121	30.3104	30.0698	29.5764	30.4596	30.1931	29.0205	29.5714	29.8758	28.9713	28.952	29.6578	30.3781	30.2195	30.0044	30.1732	30.2163
1522	P51420	RL313_ARATH	60S ribosomal protein L31-3	AT5G56710	cytosol									*				0.591703	0.171677	0.647059	0.728734	0.728734	0.728734	0.966422	0.193935	0.0401679	0.99121	0.99121	0.99121	30.3104	30.0698	29.5764	30.4596	30.1931	29.0205	29.5714	29.8758	28.9713	28.952	29.6578	30.3781	30.2195	30.0044	30.1732	30.2163
520	P49211	RL321_ARATH	60S ribosomal protein L32-1	AT4G18100	cytosol													0.461219	0.102471	0.208375	0.935956	0.935956	0.935956	0.561206	0.399602	0.165555	0.706172	0.706172	0.706172	30.7667	30.584	30.2332	31.0961	30.1129	30.571	30.2911	30.3492	29.802	29.5086	30.3007	30.8876	30.8675	30.6944	31.0051	31.0294
155	Q9FE65	RL342_ARATH	60S ribosomal protein L34-2	AT1G69620	cytosol													0.573045	0.137215	0.238744	0.782021	0.782021	0.782021	0.86097	0.203058	0.0527025	0.0948308	0.926656	0.884481	30.1455	29.9575	29.4007	30.5624	29.001	30.1354	29.4923	29.715	28.7037	28.595	29.7011	30.4943	30.5484	29.9682	30.5257	30.6312
297	Q9SF53	RL351_ARATH	60S ribosomal protein L35-1	AT3G09500	cytosol													0.881389	0.0750417	0.710314	0.658964	0.658964	0.658964	0.543922	0.543922	0.418384	0.827603	0.403241	0.403241	30.5923	30.5543	29.9509	30.721	29.7611	30.6087	30.1593	30.2237	29.7333	29.4046	30.0814	30.5841	30.5685	30.4981	30.7988	30.7704
297	Q9M3D2	RL353_ARATH	60S ribosomal protein L35-3	AT3G55170	cytosol													0.881389	0.0750417	0.710314	0.658964	0.658964	0.658964	0.543922	0.543922	0.418384	0.827603	0.403241	0.403241	30.5923	30.5543	29.9509	30.721	29.7611	30.6087	30.1593	30.2237	29.7333	29.4046	30.0814	30.5841	30.5685	30.4981	30.7988	30.7704
450	Q9LZ41	RL354_ARATH	60S ribosomal protein L35-4	AT5G02610	cytosol													0.173403	0.601694	0.136909	0.766065	0.766065	0.766065	NA	NA	NA	0.48776	0.504312	0.176688	27.6111	28.1	27.4145	28.1545	27.4764	27.1102	28.3289	27.7725	NA	NA	NA	NA	28.1883	28.0505	28.2983	28.5347
88	Q9FZH0	R35A2_ARATH	60S ribosomal protein L35a-2	AT1G41880	cytosol													0.669378	0.323822	0.860641	0.445412	0.578009	0.615437	NA	NA	NA	0.877286	0.877286	0.877286	29.4452	28.7688	27.7607	29.2904	27.5062	29.8482	29.1163	28.4599	NA	NA	NA	NA	29.5887	29.295	29.5006	29.4342
53	Q9M352	RL362_ARATH	60S ribosomal protein L36-2	AT3G53740	cytosol													0.417317	0.0671938	0.417317	0.274259	0.525755	0.394128	0.494027	0.615029	0.494027	0.091504	0.79909	0.79909	28.7978	28.4126	27.5509	29.1704	27.397	29.1424	28.1167	28.5564	28.0075	26.9822	28.612	29.1285	29.0319	28.0623	28.9347	29.1337
1604	O23290	RL36A_ARATH	60S ribosomal protein L36a	AT3G23390	cytosol													0.950777	0.950777	0.923439	0.578352	0.578352	0.727398	NA	NA	NA	0.771405	0.782103	0.193562	28.7755	28.7061	28.6699	28.2602	28.2073	28.785	27.6006	27.8305	NA	NA	NA	NA	28.5496	28.0396	28.3358	26.7347
1604	O23290	RL36A_ARATH	60S ribosomal protein L36a	AT4G14320	cytosol													0.950777	0.950777	0.923439	0.578352	0.578352	0.727398	NA	NA	NA	0.771405	0.782103	0.193562	28.7755	28.7061	28.6699	28.2602	28.2073	28.785	27.6006	27.8305	NA	NA	NA	NA	28.5496	28.0396	28.3358	26.7347
59	Q8RXU5	R37A2_ARATH	60S ribosomal protein L37a-2	AT3G60245	cytosol													NA	NA	NA	0.827435	0.827435	0.827435	NA	NA	NA	NA	NA	NA	NA	NA	NA	NA	27.999	28.5604	28.9563	29.146	NA	NA	NA	NA	NA	NA	NA	NA
229	O22860	RL38_ARATH	60S ribosomal protein L38	AT2G43460	cytosol													0.786158	0.786158	0.786158	0.849076	0.849076	0.849076	0.833411	0.380596	0.193218	0.647356	0.7761	0.412703	29.3333	29.2624	29.171	29.5187	28.1698	27.9028	28.9663	28.7154	28.7994	28.8658	29.1946	29.5205	29.5163	29.4036	29.4763	29.7035
229	O22860	RL38_ARATH	60S ribosomal protein L38	AT3G59540	cytosol													0.786158	0.786158	0.786158	0.849076	0.849076	0.849076	0.833411	0.380596	0.193218	0.647356	0.7761	0.412703	29.3333	29.2624	29.171	29.5187	28.1698	27.9028	28.9663	28.7154	28.7994	28.8658	29.1946	29.5205	29.5163	29.4036	29.4763	29.7035
1046	Q9SF40	RL4A_ARATH	60S ribosomal protein L4-1 (L1)	AT3G09630	cytosol													0.638926	0.0948978	0.195097	0.966415	0.966415	0.966415	0.730352	0.340948	0.133218	0.31026	0.531722	0.934586	30.8168	30.6735	30.0665	31.2369	30.5841	30.5967	30.3257	30.5449	29.5695	29.3742	30.2849	30.8727	30.9872	30.6408	30.8351	31.0032
872	P49691	RL4B_ARATH	60S ribosomal protein L4-2 (L1)	AT5G02870	cytosol													0.378236	0.0720256	0.166613	0.688965	0.688965	0.917652	0.418667	0.318591	0.116571	0.192482	0.936783	0.496074	32.3404	32.0981	31.6965	32.7726	32.1463	32.4154	31.9469	32.1868	31.3842	30.9694	32.0435	32.4639	32.4187	32.1392	32.407	32.5413
606	Q8LBI1	RL51_ARATH	60S ribosomal protein L5-1 (Ribosomal protein L5 A) (Protein ASYMMETRIC LEAVES1/2 ENHANCER 6) (Protein OLIGOCELLULA 5) (Protein PIGGYBACK 3)	AT3G25520	cytosol													0.495169	0.238269	0.228303	0.561765	0.954634	0.760542	0.686229	0.254838	0.0628666	0.513448	0.842099	0.515419	32.4327	32.2285	32.0674	32.8218	32.2337	32.6833	32.2511	32.4157	31.7021	31.836	32.1842	32.7521	32.6361	32.3861	32.5937	32.8072
433	P49227	RL52_ARATH	60S ribosomal protein L5-2 (Ribosomal protein L5 B) (Protein OLIGOCELLULA 7)	AT5G39740	cytosol													0.317911	0.101068	0.317911	0.730186	0.881653	0.881653	0.957587	0.332926	0.133881	0.304011	0.846125	0.846125	27.3289	26.8249	26.184	27.8306	26.3845	27.4278	26.6248	26.69	26.8964	26.9161	27.3518	27.7702	28.0348	27.6809	27.995	28.0748
1000	Q9FZ76	RL61_ARATH	60S ribosomal protein L6-1	AT1G18540	cytosol		*											0.263458	0.045019	0.18486	0.274217	0.945653	0.945653	0.476504	0.118405	0.108707	0.5785	0.676312	0.676312	31.6213	31.3091	30.9018	32.0217	31.099	31.6794	31.0243	31.0735	29.9372	30.3199	31.0632	31.4543	31.744	31.5159	31.6199	31.8205
1124	Q9C9C6	RL62_ARATH	60S ribosomal protein L6-2	AT1G74060	cytosol		*							*				0.263335	0.0425249	0.198843	0.679204	0.836867	0.836867	0.795465	0.185866	0.0489164	0.730148	0.96135	0.972607	32.2314	31.9103	31.4332	32.6111	31.8913	32.3372	32.0248	31.811	30.5678	30.7128	31.5996	32.3521	32.5458	32.2255	32.4703	32.5367
1124	Q9C9C5	RL63_ARATH	60S ribosomal protein L6-3	AT1G74050	cytosol		*							*				0.263335	0.0425249	0.198843	0.679204	0.836867	0.836867	0.795465	0.185866	0.0489164	0.730148	0.96135	0.972607	32.2314	31.9103	31.4332	32.6111	31.8913	32.3372	32.0248	31.811	30.5678	30.7128	31.5996	32.3521	32.5458	32.2255	32.4703	32.5367
2168	Q9SAI5	RL71_ARATH	60S ribosomal protein L7-1	AT1G80750	cytosol													0.721923	0.980631	0.721923	NA	NA	NA	NA	NA	NA	0.890962	0.890962	0.890962	26.9367	26.5949	26.9525	27.4566	NA	NA	NA	NA	NA	NA	NA	NA	27.3193	27.7059	27.4644	27.8037
565	P60040	RL72_ARATH	60S ribosomal protein L7-2	AT2G01250	cytosol													0.316245	0.107509	0.316245	0.801642	0.801642	0.801642	0.733314	0.220671	0.171828	0.477029	0.886604	0.926776	32.9221	32.6845	32.4665	33.1504	32.3518	32.728	32.4975	32.56	31.9308	31.7358	32.6147	32.765	32.9974	32.7245	32.9367	33.0141
1687	P60039	RL73_ARATH	60S ribosomal protein L7-3	AT2G44120	cytosol													0.742425	0.146303	0.399203	0.778792	0.778792	0.762021	0.629237	0.235566	0.124069	0.771726	0.771726	0.877959	30.6519	30.5492	29.9621	30.942	30.4885	30.6169	30.2058	30.0219	29.7716	29.5307	30.5208	30.9364	31.0352	30.8407	30.8596	30.975
2254	Q9LHP1	RL74_ARATH	60S ribosomal protein L7-4	AT3G13580	cytosol													0.681073	0.681073	0.726118	NA	NA	NA	NA	NA	NA	0.961349	0.961349	0.961349	27.2797	26.8569	26.451	27.0323	NA	NA	NA	NA	NA	NA	NA	NA	26.5647	26.713	26.2177	26.2729
814	P49692	RL7A1_ARATH	60S ribosomal protein L7a-1	AT2G47610	cytosol													0.422555	0.0526678	0.182578	0.893654	0.893654	0.893654	0.724196	0.220334	0.113703	0.791297	0.791297	0.787752	31.7236	31.4761	30.8689	32.1546	31.1473	31.6007	31.3469	31.2182	30.2682	30.0283	31.3224	31.8982	31.7659	31.6961	31.8653	32.0732
1296	P46286	RL81_ARATH	60S ribosomal protein L8-1 (60S ribosomal protein L2) (Protein EMBRYO DEFECTIVE 2296)	AT2G18020	cytosol													0.84159	0.379269	0.0646066	0.85244	0.85244	0.85244	0.576395	0.576395	0.576395	0.780294	0.804497	0.804497	31.8763	31.9253	31.6236	32.4883	31.8178	32.0669	31.904	31.6523	31.4142	31.7895	31.7731	32.1023	32.2664	32.013	32.1853	32.3199
494	P49209	RL91_ARATH	60S ribosomal protein L9-1	AT1G33120	cytosol													0.266402	0.0795116	0.695106	0.711216	0.711216	0.711216	0.82061	0.133336	0.12199	0.226782	0.584233	0.314154	32.9265	32.4444	32.0531	33.0513	32.1474	32.7082	32.3978	32.4034	31.3219	31.1786	32.5055	32.8127	32.8959	32.643	32.8148	33.0682
494	P49209	RL91_ARATH	60S ribosomal protein L9-1	AT1G33140	cytosol													0.266402	0.0795116	0.695106	0.711216	0.711216	0.711216	0.82061	0.133336	0.12199	0.226782	0.584233	0.314154	32.9265	32.4444	32.0531	33.0513	32.1474	32.7082	32.3978	32.4034	31.3219	31.1786	32.5055	32.8127	32.8959	32.643	32.8148	33.0682
2309	Q9SZX9	RL92_ARATH	60S ribosomal protein L9-2	AT4G10450	cytosol													0.198913	0.126386	0.87218	NA	NA	NA	NA	NA	NA	0.483375	0.817157	0.817157	27.3995	26.9445	26.7482	27.4421	NA	NA	NA	NA	NA	NA	NA	NA	27.2017	26.7137	27.2782	27.1185
284	F4IJM1	F4IJM1_ARATH	63 kDa inner membrane family protein	AT2G28800	plastid													0.711364	0.592487	0.711364	0.73093	0.73093	0.73093	0.959053	0.959053	0.171095	0.941304	0.497624	0.941304	28.9493	28.6709	28.5246	29.1163	27.8694	28.9566	28.7104	28.3503	28.4888	28.4518	28.4042	29.8571	29.256	29.2013	29.9212	29.2943
284	B3H4X4	B3H4X4_ARATH	63 kDa inner membrane family protein	AT2G28800	plastid													0.711364	0.592487	0.711364	0.73093	0.73093	0.73093	0.959053	0.959053	0.171095	0.941304	0.497624	0.941304	28.9493	28.6709	28.5246	29.1163	27.8694	28.9566	28.7104	28.3503	28.4888	28.4518	28.4042	29.8571	29.256	29.2013	29.9212	29.2943
1638	Q9FLP0	MA651_ARATH	65-kDa microtubule-associated protein 1 (AtMAP65-1)	AT5G55230	cytosol													0.220574	0.0618087	0.98489	0.808495	0.808495	0.808495	0.71231	0.203202	0.203202	0.969747	0.725439	0.725439	28.463	28.9719	29.3621	28.4571	28.8583	28.0498	28.33	28.4496	29.5618	29.3824	28.6937	28.4219	28.6566	28.6177	28.4262	28.416
250	Q9MB58	F26_ARATH	6-phosphofructo-2-kinase/fructose-2,6-bisphosphatase (6PF-2-K/Fru-2,6-P2ase) (AtF2KP) (PFK/FBPase) [Includes: 6-phosphofructo-2-kinase (EC 2.7.1.105); Fructose-2,6-bisphosphatase (EC 3.1.3.46)]	AT1G07110	cytosol												*	0.557348	0.340242	0.320093	0.525247	0.89315	0.446131	0.581936	0.113188	0.113188	0.516591	0.140747	0.0101201	28.2372	27.9965	27.7247	28.8032	28.4852	28.7845	28.5217	28.998	26.9176	27.301	28.2196	28.3472	28.4787	28.424	28.62	28.8099
1203	Q9SH69	6PGD1_ARATH	6-phosphogluconate dehydrogenase, decarboxylating 1, chloroplastic (EC 1.1.1.44)	AT1G64190	plastid													0.269651	0.229876	0.56536	0.824328	0.824328	0.824328	0.326835	0.242327	0.102159	0.843291	0.843291	0.843291	29.9968	30.1861	30.2239	29.9053	30.153	29.8775	30.0806	30.0359	30.6783	30.3798	30.2324	30.0084	30.051	30.0803	30.0224	30.1027
1031	Q9FWA3	6PGD2_ARATH	6-phosphogluconate dehydrogenase, decarboxylating 2 (EC 1.1.1.44)	AT3G02360	peroxisome													0.213407	0.619107	0.680539	0.941702	0.941702	0.941702	0.735761	0.735761	0.735761	0.420361	0.541959	0.541959	31.0533	31.1511	31.0065	31.0282	30.8597	30.9119	30.8726	30.8263	31.2994	31.2161	31.1376	30.944	30.7983	30.8701	30.8365	30.7629
929	Q9FFR3	6PGD3_ARATH	6-phosphogluconate dehydrogenase, decarboxylating 3, chloroplastic (EC 1.1.1.44)	AT5G41670	mitochondrion													0.983	0.217392	0.295307	0.679471	0.679471	0.974824	0.33497	0.427924	0.269786	0.828431	0.828431	0.956174	28.6237	28.6269	28.8843	28.456	28.6054	28.2007	28.4253	28.6157	29.1058	28.7061	28.8039	28.5749	28.6273	28.71	28.5491	28.6178
2647	Q84WW2	6PGL3_ARATH	6-phosphogluconolactonase 3, chloroplastic (6PGL3) (EC 3.1.1.31) (Protein EMBRYO DEFECTIVE 2024)	AT5G24400	peroxisome,plastid													NA	NA	NA	NA	NA	NA	NA	NA	NA	0.96656	0.96656	0.65537	NA	NA	NA	NA	NA	NA	NA	NA	NA	NA	NA	NA	26.8271	26.8498	26.8713	26.309
2648	Q8GS60	HCAR_ARATH	7-hydroxymethyl chlorophyll a reductase, chloroplastic (EC 1.17.7.2)	AT1G04620	plastid													NA	NA	NA	NA	NA	NA	NA	NA	NA	0.93302	0.93302	0.93302	NA	NA	NA	NA	NA	NA	NA	NA	NA	NA	NA	NA	26.0718	25.9503	26.0994	26.1166
2718	Q9ZR72	AB1B_ARATH	ABC transporter B family member 1 (ABC transporter ABCB.1) (AtABCB1) (Multidrug resistance protein 1) (P-glycoprotein 1) (AtPgp1)	AT2G36910	plasma membrane													NA	NA	NA	NA	NA	NA	NA	NA	NA	0.804651	0.804651	0.804651	NA	NA	NA	NA	NA	NA	NA	NA	NA	NA	NA	NA	26.7346	26.5082	26.1682	25.999
2718	Q9LJX0	AB19B_ARATH	ABC transporter B family member 19 (ABC transporter ABCB.19) (AtABCB19) (Multidrug resistance protein 11) (P-glycoprotein 19)	AT3G28860	plasma membrane													NA	NA	NA	NA	NA	NA	NA	NA	NA	0.804651	0.804651	0.804651	NA	NA	NA	NA	NA	NA	NA	NA	NA	NA	NA	NA	26.7346	26.5082	26.1682	25.999
2718	Q9M1Q9	AB21B_ARATH	ABC transporter B family member 21 (ABC transporter ABCB.21) (AtABCB21) (Multidrug resistance protein 17) (P-glycoprotein 21)	AT3G62150	plasma membrane													NA	NA	NA	NA	NA	NA	NA	NA	NA	0.804651	0.804651	0.804651	NA	NA	NA	NA	NA	NA	NA	NA	NA	NA	NA	NA	26.7346	26.5082	26.1682	25.999
2725	Q9LVM1	AB25B_ARATH	ABC transporter B family member 25, mitochondrial (ABC transporter ABCB.25) (AtABCB25) (ABC transporter of the mitochondrion 3) (AtATM3) (Iron-sulfur clusters transporter ATM3) (Protein STARIK 1)	AT5G58270	mitochondrion													NA	NA	NA	NA	NA	NA	NA	NA	NA	0.404249	0.832644	0.941692	NA	NA	NA	NA	NA	NA	NA	NA	NA	NA	NA	NA	26.1895	25.5951	26.0437	26.2165
20	Q8LPQ6	AB28B_ARATH	ABC transporter B family member 28 (ABC transporter ABCB.28) (AtABCB28) (Non-intrinsic ABC protein 8) (TAP-related protein 1)	AT4G25450	plastid		**											0.334945	0.00954034	0.102576	0.283649	0.413974	0.164541	0.983532	0.392662	0.283091	0.325051	0.543394	0.325051	27.7695	27.535	26.8521	28.1853	27.365	28.0923	27.8713	28.9173	26.1401	26.1242	27.0416	27.5567	27.6902	27.3408	27.8555	28.0908
2726	Q9LZB8	AB29B_ARATH	ABC transporter B family member 29, chloroplastic (ABC transporter ABCB.29) (AtABCB29) (ABC2 homolog 12)	AT5G03910	plastid													NA	NA	NA	NA	NA	NA	NA	NA	NA	0.927448	0.927448	0.787665	NA	NA	NA	NA	NA	NA	NA	NA	NA	NA	NA	NA	25.4651	25.4252	25.4014	25.6937
2718	O80725	AB4B_ARATH	ABC transporter B family member 4 (ABC transporter ABCB.4) (AtABCB4) (Multidrug resistance protein 4) (P-glycoprotein 4)	AT2G47000	plasma membrane													NA	NA	NA	NA	NA	NA	NA	NA	NA	0.804651	0.804651	0.804651	NA	NA	NA	NA	NA	NA	NA	NA	NA	NA	NA	NA	26.7346	26.5082	26.1682	25.999
107	Q9C8G9	AB1C_ARATH	ABC transporter C family member 1 (ABC transporter ABCC.1) (AtABCC1) (EC 7.6.2.2) (ATP-energized glutathione S-conjugate pump 1) (Glutathione S-conjugate-transporting ATPase 1) (Multidrug resistance-associated protein 1)	AT1G30400	vacuole		*											0.066463	0.027724	0.837116	0.943812	0.685109	0.685109	NA	NA	NA	0.81795	0.888645	0.81795	27.2974	25.9548	25.4387	27.1859	26.2306	26.2756	26.6418	27.0771	NA	NA	NA	NA	26.6984	26.4882	26.6451	27.0143
2137	Q9LZJ5	AB14C_ARATH	ABC transporter C family member 14 (ABC transporter ABCC.14) (AtABCC14) (EC 7.6.2.2) (ATP-energized glutathione S-conjugate pump 10) (Glutathione S-conjugate-transporting ATPase 10) (Multidrug resistance-associated protein 10)	AT3G62700	vacuole													0.138964	0.0777586	0.470566	NA	NA	NA	NA	NA	NA	0.972408	0.972408	0.972408	26.8913	26.2749	26.0997	27.1669	NA	NA	NA	NA	NA	NA	NA	NA	26.7528	26.7394	26.8705	26.7261
510	Q8LPJ4	AB2E_ARATH	ABC transporter E family member 2 (ABC transporter ABCE.2) (AtABCE2) (RNase L inhibitor-like protein 2) (AtRLI2) (AthaRLI2)	AT4G19210	cytosol													NA	NA	NA	0.850334	0.850334	0.850334	0.833434	0.18704	0.178822	0.848941	0.848941	0.848941	NA	NA	NA	NA	27.2689	28.0261	26.9975	27.5091	26.0432	25.8127	27.8626	28.232	28.5719	28.2671	28.4357	28.6419
257	Q9FJH6	AB1F_ARATH	ABC transporter F family member 1 (ABC transporter ABCF.1) (AtABCF1) (GCN20-type ATP-binding cassette protein GCN1)	AT5G60790	cytosol													0.694761	0.370404	0.410923	0.679231	0.679231	0.679231	0.661434	0.661434	0.661434	0.473279	0.589669	0.936634	28.1794	27.9948	27.5257	28.6066	27.5537	27.8645	27.1671	28.0583	27.1585	26.5044	27.8747	27.8101	27.989	27.4198	27.6474	27.9606
1951	Q8H0V6	AB3F_ARATH	ABC transporter F family member 3 (ABC transporter ABCF.3) (AtABCF3) (GCN20-type ATP-binding cassette protein GCN3)	AT1G64550	cytosol													0.998187	0.219158	0.288159	NA	NA	NA	NA	NA	NA	0.912936	0.912936	0.912936	27.3525	27.3538	26.2812	26.656	NA	NA	NA	NA	NA	NA	NA	NA	26.769	26.7329	26.6772	26.9889
2155	Q9M1H3	AB4F_ARATH	ABC transporter F family member 4 (ABC transporter ABCF.4) (AtABCF4) (GCN20-type ATP-binding cassette protein GCN4)	AT3G54540	nucleus													0.757098	0.179134	0.669057	NA	NA	NA	0.977941	0.357645	0.357645	0.896185	0.935584	0.78904	27.5513	27.4688	26.9112	27.3583	NA	NA	NA	NA	26.009	25.9864	27.0183	27.2387	27.4778	27.4091	27.4641	27.626
2723	Q9LV93	AB5F_ARATH	ABC transporter F family member 5 (ABC transporter ABCF.5) (AtABCF5) (GCN20-type ATP-binding cassette protein GCN5)	AT5G64840	plastid													NA	NA	NA	NA	NA	NA	NA	NA	NA	0.857872	0.857872	0.857872	NA	NA	NA	NA	NA	NA	NA	NA	NA	NA	NA	NA	25.827	25.6495	25.7019	25.528
113	Q9XIE2	AB36G_ARATH	ABC transporter G family member 36 (ABC transporter ABCG.36) (AtABCG36) (Pleiotropic drug resistance protein 8) (AtPDR8) (Protein PENETRATION 3)	AT1G59870	plasma membrane									*				0.376519	0.14594	0.376519	0.232014	0.545285	0.232014	0.258546	0.111871	0.0385735	0.469769	0.442451	0.131621	30.3898	30.1035	29.6885	30.6657	29.891	30.4341	30.0834	30.7166	28.7738	29.2773	29.5919	30.0679	30.6792	30.5841	30.7986	30.9788
1053	Q9CAF5	AB6I_ARATH	ABC transporter I family member 6, chloroplastic (ABC transporter ABCI.6) (AtABCI6) (ABC transporter ATPase) (Non-intrinsic ABC protein 7) (AtNAP7) (Plastid SufC-like protein)	AT3G10670	plastid													0.707856	0.707856	0.498414	0.966673	0.966673	0.966673	0.896824	0.896824	0.896824	0.870909	0.870909	0.870909	29.0707	29.1646	29.1804	29.374	29.2203	29.1563	29.3867	29.1765	29.7979	29.5725	29.5981	29.5243	29.3214	29.3597	29.2002	29.3942
1195	Q8VZS8	PYL1_ARATH	Abscisic acid receptor PYL1 (ABI1-binding protein 6) (PYR1-like protein 1) (Regulatory components of ABA receptor 9)	AT5G46790	nucleus													0.51902	0.51902	0.868465	0.87079	0.87079	0.87079	0.845095	0.845095	0.845095	0.726349	0.983244	0.983244	26.6511	26.9159	26.8753	26.6839	26.7852	26.4898	26.7182	26.6735	26.6069	26.5511	26.5037	26.3193	26.7576	26.3424	26.6882	26.6806
470	A0A219HZL6	A0A219HZL6_ARATH	Acclimation of photosynthesis to environment	AT5G38660	plastid													0.774657	0.774657	0.781735	0.595423	0.901093	0.595423	0.969553	0.252398	0.178478	0.604269	0.820406	0.604269	29.9322	29.7628	29.745	30.0418	30.1722	30.3799	30.1425	30.4423	29.0129	29.0263	29.5431	29.775	30.0423	29.9414	30.0155	30.1576
470	Q2HIR7	Q2HIR7_ARATH	Acclimation of photosynthesis to environment (At5g38660)	AT5G38660	plastid													0.774657	0.774657	0.781735	0.595423	0.901093	0.595423	0.969553	0.252398	0.178478	0.604269	0.820406	0.604269	29.9322	29.7628	29.745	30.0418	30.1722	30.3799	30.1425	30.4423	29.0129	29.0263	29.5431	29.775	30.0423	29.9414	30.0155	30.1576
944	F4JS39	F4JS39_ARATH	Acetamidase/Formamidase family protein	AT4G37550	cytosol		*											0.436857	0.0411634	0.10705	0.331419	0.212842	0.985894	0.637699	0.538685	0.363637	0.892948	0.892948	0.892948	27.2041	27.0261	27.8177	26.7859	26.8959	26.4453	27.6208	26.903	27.8579	28.0391	27.4977	27.2749	27.0685	27.0343	27.1483	27.2197
944	A0A178UXH8	A0A178UXH8_ARATH	Acetamidase/Formamidase family protein	AT4G37550	cytosol		*											0.436857	0.0411634	0.10705	0.331419	0.212842	0.985894	0.637699	0.538685	0.363637	0.892948	0.892948	0.892948	27.2041	27.0261	27.8177	26.7859	26.8959	26.4453	27.6208	26.903	27.8579	28.0391	27.4977	27.2749	27.0685	27.0343	27.1483	27.2197
944	A0A1P8B5Z4	A0A1P8B5Z4_ARATH	Acetamidase/Formamidase family protein	AT4G37550	cytosol		*											0.436857	0.0411634	0.10705	0.331419	0.212842	0.985894	0.637699	0.538685	0.363637	0.892948	0.892948	0.892948	27.2041	27.0261	27.8177	26.7859	26.8959	26.4453	27.6208	26.903	27.8579	28.0391	27.4977	27.2749	27.0685	27.0343	27.1483	27.2197
944	A0A1P8B5Z2	A0A1P8B5Z2_ARATH	Acetamidase/Formamidase family protein	AT4G37550	cytosol		*											0.436857	0.0411634	0.10705	0.331419	0.212842	0.985894	0.637699	0.538685	0.363637	0.892948	0.892948	0.892948	27.2041	27.0261	27.8177	26.7859	26.8959	26.4453	27.6208	26.903	27.8579	28.0391	27.4977	27.2749	27.0685	27.0343	27.1483	27.2197
944	Q9SZE9	Q9SZE9_ARATH	Acetamidase/Formamidase family protein (Formamidase-like protein) (EC 3.5.1.49)	AT4G37550	cytosol		*											0.436857	0.0411634	0.10705	0.331419	0.212842	0.985894	0.637699	0.538685	0.363637	0.892948	0.892948	0.892948	27.2041	27.0261	27.8177	26.7859	26.8959	26.4453	27.6208	26.903	27.8579	28.0391	27.4977	27.2749	27.0685	27.0343	27.1483	27.2197
274	Q8VZF1	AEE7_ARATH	Acetate/butyrate--CoA ligase AAE7, peroxisomal (EC 6.2.1.1) (EC 6.2.1.2) (AMP-binding protein 7) (AtAMPBP7) (Acetyl-CoA synthetase) (Acyl-activating enzyme 7) (Butyryl-CoA synthetase) (Protein ACETATE NON-UTILIZING 1)	AT3G16910	peroxisome													0.652297	0.250592	0.628044	0.825677	0.825677	0.825677	0.738804	0.320069	0.272634	0.292182	0.490428	0.771376	27.6628	27.2693	26.0198	28.1872	27.5473	28.1824	27.7213	28.0385	27.0484	26.7275	27.8791	28.0659	27.9097	27.6015	27.7382	27.959
1331	Q9FFF4	ILVH1_ARATH	Acetolactate synthase small subunit 1, chloroplastic (Acetohydroxy-acid synthase small subunit) (AHAS) (ALS) (Protein valine-tolerant 1)	AT5G16290	plastid													0.247327	0.0893954	0.247327	0.876389	0.876389	0.876389	0.995786	0.524808	0.524808	0.632558	0.493169	0.493169	27.6786	27.3003	27.0179	27.3291	27.2319	27.1389	27.2876	27.0419	26.5572	26.5554	26.8974	27.0535	26.8216	26.8853	27.0384	26.9775
380	Q93YZ7	ILVH2_ARATH	Acetolactate synthase small subunit 2, chloroplastic (Acetohydroxy-acid synthase small subunit) (AHAS) (ALS)	AT2G31810	plastid										**		*	0.758139	0.060507	0.718486	0.800714	0.800714	0.800714	0.616318	0.616318	0.540032	0.00427793	0.779497	0.0376037	28.9517	28.885	28.3605	29.0587	28.5048	28.6597	28.0801	28.859	27.963	27.325	28.3589	28.863	29.0295	28.7234	29.0108	29.1978
1122	P17597	ILVB_ARATH	Acetolactate synthase, chloroplastic (AtALS) (EC 2.2.1.6) (Acetohydroxy-acid synthase) (Protein CHLORSULFURON RESISTANT 1)	AT3G48560	plastid		**											0.192306	0.00652558	0.755498	0.713848	0.933006	0.933006	0.717937	0.237288	0.237288	0.359568	0.359568	0.359568	30.3062	30.0209	29.5158	30.3621	29.6707	29.9113	29.591	29.5906	29.1197	29.2856	29.8947	30.1565	29.9733	29.8739	30.077	30.0883
481	A0A1P8AXQ5	A0A1P8AXQ5_ARATH	Acetone-cyanohydrin lyase	AT2G23600	cytosol													0.607696	0.597378	0.597378	0.514959	0.645074	0.445169	0.350489	0.229133	0.115399	0.936303	0.387235	0.387235	28.9948	29.0994	29.3311	29.1977	29.2131	29.0338	29.0987	29.4772	28.3661	28.7008	28.8945	29.1252	28.8063	28.7896	29.0523	29.0781
1194	Q8S4Y1	THIC1_ARATH	Acetyl-CoA acetyltransferase, cytosolic 1 (EC 2.3.1.9) (Cytosolic acetoacetyl-CoA thiolase 1) (Thiolase 1) (Protein EMBRYO DEFECTIVE 1276)	AT5G48230	peroxisome												*	0.59192	0.59192	0.696207	0.919281	0.919281	0.919281	0.696179	0.696179	0.696179	0.480955	0.666797	0.0243609	28.2201	28.377	28.0831	28.1623	28.1896	28.2289	28.2094	28.0785	27.865	28.053	28.3545	28.1889	28.534	28.6121	28.5669	28.2962
336	Q38970	ACC1_ARATH	Acetyl-CoA carboxylase 1 (AtACC1) (EC 6.4.1.2) (Protein EMBRYO DEFECTIVE 22) (Protein GURKE) (Protein PASTICCINO 3) [Includes: Biotin carboxylase (EC 6.3.4.14)]	AT1G36160	cytosol		*											0.315704	0.0173253	0.479138	0.732767	0.732767	0.732767	NA	NA	NA	0.585961	0.601284	0.420038	28.1678	27.4675	26.0577	28.573	27.601	27.1063	27.9064	28.0075	NA	NA	NA	NA	27.8754	27.7134	27.9968	28.2409
1358	Q9LD43	ACCA_ARATH	Acetyl-coenzyme A carboxylase carboxyl transferase subunit alpha, chloroplastic (ACCase subunit alpha) (Acetyl-CoA carboxylase carboxyltransferase subunit alpha) (EC 2.1.3.15)	AT2G38040	plastid													0.510866	0.510866	0.657946	0.759664	0.968601	0.759664	0.532242	0.251247	0.251247	0.796109	0.796109	0.796109	30.9202	31.1185	31.2141	30.9901	31.2188	30.9785	31.2086	31.0129	31.6263	31.3975	30.9908	31.0657	31.1897	31.2212	31.0727	31.1599
1019	P56765	ACCD_ARATH	Acetyl-coenzyme A carboxylase carboxyl transferase subunit beta, chloroplastic (ACCase subunit beta) (Acetyl-CoA carboxylase carboxyltransferase subunit beta) (EC 2.1.3.15)	ATCG00500	plastid													0.308003	0.113774	0.569032	0.946567	0.98273	0.98273	0.714001	0.148939	0.110172	0.567107	0.763491	0.792771	29.253	28.7159	28.2966	29.4705	29.0305	29.4256	29.0136	29.001	26.9482	26.6704	28.312	28.7568	29.5612	29.2829	29.4659	29.6139
1206	A0A1P8BCV2	A0A1P8BCV2_ARATH	Acetyl-coenzyme A synthetase (EC 6.2.1.1)	AT5G36880	plastid													0.60818	0.392743	0.392743	0.749933	0.749933	0.749933	0.418694	0.302379	0.497484	0.992142	0.128938	0.992142	29.2518	29.0425	28.9102	28.8747	28.7842	28.6856	28.5706	28.6653	28.2703	28.8603	29.2127	28.6536	28.9222	28.9411	29.12	28.9415
1206	B9DGD6	ACS_ARATH	Acetyl-coenzyme A synthetase, chloroplastic/glyoxysomal (EC 6.2.1.1) (Acetate--CoA ligase) (Acetyl-CoA synthetase)	AT5G36880	plastid													0.60818	0.392743	0.392743	0.749933	0.749933	0.749933	0.418694	0.302379	0.497484	0.992142	0.128938	0.992142	29.2518	29.0425	28.9102	28.8747	28.7842	28.6856	28.5706	28.6653	28.2703	28.8603	29.2127	28.6536	28.9222	28.9411	29.12	28.9415
1388	Q9SCL7	NAGK_ARATH	Acetylglutamate kinase, chloroplastic (EC 2.7.2.8) (N-acetyl-L-glutamate 5-phosphotransferase) (NAG kinase) (AtNAGK)	AT3G57560	plastid													0.414549	0.121753	0.276603	0.451437	0.823232	0.770328	0.506802	0.265144	0.133942	0.500935	0.949371	0.500935	28.7693	28.9811	29.2996	28.463	28.8383	28.3097	28.7719	28.6181	29.0997	28.9297	28.6901	28.4087	28.2284	28.4098	28.2392	28.4261
1619	Q9M8M7	ARGD_ARATH	Acetylornithine aminotransferase, chloroplastic/mitochondrial (ACOAT) (EC 2.6.1.11) (Acetylornithine transaminase) (AOTA) (Protein HOPW1-1-INTERACTING 1)	AT1G80600	plastid													0.476994	0.935275	0.476994	0.0553027	0.202346	0.196511	0.42711	0.840295	0.495567	0.969538	0.11782	0.174819	30.4867	30.3758	30.5118	30.3839	30.5425	29.97	30.2391	30.1503	30.5938	30.9074	30.5455	30.3534	30.0348	30.0325	30.1805	30.139
391	Q9C5C4	ARGE_ARATH	Acetylornithine deacetylase (EC 3.5.1.16) (N-acetylornithinase) (AO) (Acetylornithinase) (NAO)	AT4G17830	cytosol													0.511332	0.511332	0.897545	0.39276	0.886862	0.886862	0.493102	0.348184	0.0627706	0.879628	0.8063	0.879628	28.1793	28.3836	28.4794	28.1541	28.151	27.1092	28.4039	28.496	28.9874	29.1601	28.7151	28.2981	28.1212	28.1623	28.3085	28.1843
841	Q39041	INVA4_ARATH	Acid beta-fructofuranosidase 4, vacuolar (At beta fruct4) (AtBETAFRUCT4) (EC 3.2.1.26) (Acid invertase 4) (AI 4) (Acid sucrose hydrolase 4) (Vacuolar invertase 4) (Inv-V4) (VAC-INV 4) (VI 4)	AT1G12240	vacuole		*											0.644786	0.0447257	0.717633	0.19502	0.902505	0.920441	0.78986	0.78986	0.78986	0.685013	0.447915	0.685013	29.0216	29.2148	29.7896	29.1332	29.4852	28.3349	29.3165	29.5446	29.9173	29.656	29.1247	29.2964	28.9743	29.0709	28.8003	29.0523
983	Q67YE7	Q67YE7_ARATH	Acid phosphatase (EC 3.1.3.2)	AT3G44620	plastid									*				0.160149	0.0766443	0.622961	0.994671	0.994671	0.994671	0.97963	0.183872	0.028358	0.2769	0.2769	0.977205	27.1266	27.526	27.6834	27.0204	27.4512	27.4553	27.7292	27.4401	28.5498	28.5614	27.8569	27.0598	27.1361	27.5072	27.5282	27.1286
983	F4J355	F4J355_ARATH	Acid phosphatase (EC 3.1.3.2)	AT3G44620	plastid									*				0.160149	0.0766443	0.622961	0.994671	0.994671	0.994671	0.97963	0.183872	0.028358	0.2769	0.2769	0.977205	27.1266	27.526	27.6834	27.0204	27.4512	27.4553	27.7292	27.4401	28.5498	28.5614	27.8569	27.0598	27.1361	27.5072	27.5282	27.1286
995	F4IQ61	F4IQ61_ARATH	Aconitase/3-isopropylmalate dehydratase protein	AT2G43090	plastid													0.535105	0.184615	0.535105	0.986888	0.986888	0.986888	0.769175	0.319514	0.247225	0.71766	0.71766	0.958773	29.6635	29.807	30.055	29.5528	28.6287	28.8582	29.5322	28.6077	30.3254	30.4308	29.8555	29.636	29.5392	29.7127	29.6563	29.5308
878	B3H5Y0	B3H5Y0_ARATH	Aconitate hydratase (Aconitase) (EC 4.2.1.3)	AT4G35830	cytosol,mitochondrion													0.847316	0.69079	0.684024	0.894435	0.894435	0.902744	0.797858	0.797858	0.797858	0.534128	0.748097	0.164153	31.3602	31.39	31.273	31.5021	31.3843	31.6221	31.3032	31.4183	31.2427	31.3373	31.6598	31.4497	31.5326	31.4695	31.5587	31.3559
878	Q42560	ACO1_ARATH	Aconitate hydratase 1 (Aconitase 1) (EC 4.2.1.3) (Citrate hydro-lyase 1)	AT4G35830	cytosol,mitochondrion													0.847316	0.69079	0.684024	0.894435	0.894435	0.902744	0.797858	0.797858	0.797858	0.534128	0.748097	0.164153	31.3602	31.39	31.273	31.5021	31.3843	31.6221	31.3032	31.4183	31.2427	31.3373	31.6598	31.4497	31.5326	31.4695	31.5587	31.3559
933	Q94A28	ACO2M_ARATH	Aconitate hydratase 2, mitochondrial (Aconitase 2) (mACO2) (EC 4.2.1.3) (Citrate hydro-lyase 2)	AT4G26970	mitochondrion													0.933024	0.797535	0.797535	0.964216	0.428844	0.964216	0.396608	0.216568	0.396608	0.598812	0.75475	0.598812	29.635	29.6179	29.4455	29.5286	29.4341	29.484	29.149	29.4442	29.1116	29.4712	29.7861	29.3895	29.5749	29.4319	29.5277	29.4441
1223	Q9SIB9	ACO3M_ARATH	Aconitate hydratase 3, mitochondrial (Aconitase 3) (mACO1) (EC 4.2.1.3) (Citrate hydro-lyase 3)	AT2G05710	mitochondrion													0.729302	0.729302	0.979357	0.812753	0.434382	0.812753	0.596571	0.190004	0.462752	0.94852	0.94852	0.94852	29.9048	29.9907	29.7839	29.9089	30.125	30.0499	29.7359	29.9973	29.7897	29.9911	30.5254	30.0976	30.0525	30.0608	30.1606	30.0735
148	Q9FZ47	ACR11_ARATH	ACT domain-containing protein ACR11 (Protein ACT DOMAIN REPEATS 11)	AT1G16880	plastid												*	0.844351	0.321777	0.844351	0.259197	0.801941	0.259197	0.669859	0.467281	0.467281	0.427602	0.641895	0.0214491	32.3462	32.3919	32.6808	32.3105	32.4954	31.955	32.599	33.2247	32.9155	32.7884	32.3835	32.5455	31.9253	32.1037	32.0006	32.5585
1801	Q9LZ23	ACR12_ARATH	ACT domain-containing protein ACR12 (Protein ACT DOMAIN REPEATS 12)	AT5G04740	plastid		*						*	*				0.557362	0.0322496	0.275979	0.129585	0.677753	0.129585	0.801	0.0430493	0.010551	0.606527	0.606527	0.606527	29.0458	29.1521	29.605	28.8356	29.3305	28.8333	29.2321	28.6077	29.981	29.9164	29.2745	28.9035	29.172	29.3203	29.3364	29.0062
1320	F4J8V9	F4J8V9_ARATH	Actin 2	AT3G18780	cytosol													0.556346	0.556346	0.556346	0.995453	0.995453	0.612646	0.889575	0.691036	0.648878	0.698509	0.946576	0.494756	32.3727	32.2175	32.178	32.5289	32.403	32.427	32.4021	32.221	32.2628	32.2968	32.4353	32.6156	32.5689	32.6352	32.5761	32.7338
2010	F4JXD5	F4JXD5_ARATH	Actin depolymerizing factor 3	AT5G59880	cytosol													0.843956	0.768818	0.768818	NA	NA	NA	0.534234	0.769785	0.769785	0.620207	0.620207	0.620207	28.0582	27.8761	26.8333	27.4849	NA	NA	NA	NA	27.5125	26.5253	28.0562	27.7631	27.7794	28.0718	28.0203	28.0192
1562	P0CJ46	ACT1_ARATH	Actin-1	AT2G37620	cytosol													0.761767	0.761767	0.840179	0.24476	0.775374	0.269198	0.698182	0.698182	0.698182	0.922393	0.917729	0.917729	28.8954	28.9547	28.9246	28.8839	28.8341	28.4179	28.8957	28.4876	29.0228	28.8632	28.8961	28.8189	28.9239	28.9436	28.7605	28.8212
1198	P53496	ACT11_ARATH	Actin-11	AT3G12110	cytosol													0.843374	0.843374	0.843374	0.369024	0.953288	0.953288	0.39417	0.817273	0.817273	0.36554	0.92161	0.92161	27.6427	27.5093	27.4078	27.3758	27.3302	26.5534	27.3571	27.2165	27.3872	26.5834	27.5237	27.7153	27.3273	27.6648	27.3775	27.3962
1320	Q96292	ACT2_ARATH	Actin-2	AT3G18780	cytosol													0.556346	0.556346	0.556346	0.995453	0.995453	0.612646	0.889575	0.691036	0.648878	0.698509	0.946576	0.494756	32.3727	32.2175	32.178	32.5289	32.403	32.427	32.4021	32.221	32.2628	32.2968	32.4353	32.6156	32.5689	32.6352	32.5761	32.7338
1562	P0CJ47	ACT3_ARATH	Actin-3	AT3G53750	cytosol													0.761767	0.761767	0.840179	0.24476	0.775374	0.269198	0.698182	0.698182	0.698182	0.922393	0.917729	0.917729	28.8954	28.9547	28.9246	28.8839	28.8341	28.4179	28.8957	28.4876	29.0228	28.8632	28.8961	28.8189	28.9239	28.9436	28.7605	28.8212
890	P53492	ACT7_ARATH	Actin-7 (Actin-2)	AT5G09810	cytosol													0.576362	0.576362	0.576362	0.857592	0.857592	0.879353	0.765311	0.765311	0.765311	0.831177	0.787969	0.563546	33.4089	33.5756	33.5446	33.5391	33.4521	33.3969	33.5687	33.4776	33.9183	33.7397	33.8296	33.7363	33.7335	33.7155	33.6792	33.5978
1320	Q96293	ACT8_ARATH	Actin-8	AT1G49240	cytosol													0.556346	0.556346	0.556346	0.995453	0.995453	0.612646	0.889575	0.691036	0.648878	0.698509	0.946576	0.494756	32.3727	32.2175	32.178	32.5289	32.403	32.427	32.4021	32.221	32.2628	32.2968	32.4353	32.6156	32.5689	32.6352	32.5761	32.7338
2010	Q9ZSK4	ADF3_ARATH	Actin-depolymerizing factor 3 (ADF-3) (AtADF3)	AT5G59880	cytosol													0.843956	0.768818	0.768818	NA	NA	NA	0.534234	0.769785	0.769785	0.620207	0.620207	0.620207	28.0582	27.8761	26.8333	27.4849	NA	NA	NA	NA	27.5125	26.5253	28.0562	27.7631	27.7794	28.0718	28.0203	28.0192
891	Q9LV35	AIP12_ARATH	Actin-interacting protein 1-2	AT3G18060	cytosol													0.913728	0.474719	0.526194	0.285983	0.960395	0.960395	0.402293	0.170756	0.170756	0.362476	0.362476	0.362476	28.834	28.8141	28.5884	28.9692	28.2839	29.1246	28.346	28.3093	27.7522	28.1583	28.6326	28.7516	29.3728	29.149	29.1295	29.1767
2234	Q84M92	ARP4_ARATH	Actin-related protein 4	AT1G18450	nucleus													0.827362	0.827362	0.827362	NA	NA	NA	0.565543	0.360695	0.222175	0.50444	0.328042	0.618878	26.4011	26.5288	26.655	26.0398	NA	NA	NA	NA	26.5919	26.5035	26.4243	26.8287	26.5933	26.4445	26.3704	26.6923
2403	Q8L4Y5	ARP7_ARATH	Actin-related protein 7	AT3G60830	cytosol													NA	NA	NA	NA	NA	NA	NA	NA	NA	0.935552	0.431972	0.379926	NA	NA	NA	NA	NA	NA	NA	NA	NA	NA	NA	NA	25.4763	25.4493	25.7909	24.9852
2416	P11829	ACP1_ARATH	Acyl carrier protein 1, chloroplastic (ACP-1)	AT3G05020	plastid									*				NA	NA	NA	NA	NA	NA	0.101632	0.0653003	0.0402104	0.980598	0.950932	0.332447	NA	NA	NA	NA	NA	NA	NA	NA	28.1251	26.4092	26.0013	25.4131	25.1614	25.1494	25.0189	25.892
2466	O80800	ACPM2_ARATH	Acyl carrier protein 2, mitochondrial (MtACP-2) (ACP) (NADH-ubiquinone oxidoreductase 9.6 kDa subunit)	AT1G65290	mitochondrion													NA	NA	NA	NA	NA	NA	0.64773	0.935974	0.324256	NA	NA	NA	NA	NA	NA	NA	NA	NA	NA	NA	26.6622	27.2015	26.724	25.5141	NA	NA	NA	NA
1	F4HWZ6	F4HWZ6_ARATH	Acyl carrier protein 3	AT1G54630	plastid													0.892177	0.564623	0.45142	0.374559	0.217077	0.217077	0.64617	0.476401	0.20294	0.979334	0.979334	0.979334	29.1388	29.053	29.6023	28.3044	26.691	27.8336	28.925	29.048	29.5797	29.3818	29.2215	28.7206	28.3331	28.3824	28.3643	28.4226
1	P25702	ACP3_ARATH	Acyl carrier protein 3, chloroplastic (ACP-3)	AT1G54630	plastid													0.892177	0.564623	0.45142	0.374559	0.217077	0.217077	0.64617	0.476401	0.20294	0.979334	0.979334	0.979334	29.1388	29.053	29.6023	28.3044	26.691	27.8336	28.925	29.048	29.5797	29.3818	29.2215	28.7206	28.3331	28.3824	28.3643	28.4226
1161	F4JRT7	F4JRT7_ARATH	Acyl carrier protein 4	AT4G25050	plastid													0.14813	0.405305	0.579267	0.664443	0.724903	0.944995	0.773924	0.684031	0.744204	NA	NA	NA	30.319	28.3314	31.4748	30.9928	31.0486	29.1068	30.2047	30.9504	29.2977	28.4571	31.548	30.886	NA	NA	NA	NA
1161	Q9SW21	ACP4_ARATH	Acyl carrier protein 4, chloroplastic	AT4G25050	plastid													0.14813	0.405305	0.579267	0.664443	0.724903	0.944995	0.773924	0.684031	0.744204	NA	NA	NA	30.319	28.3314	31.4748	30.9928	31.0486	29.1068	30.2047	30.9504	29.2977	28.4571	31.548	30.886	NA	NA	NA	NA
1744	F4IS32	F4IS32_ARATH	Acyl-[acyl-carrier-protein] desaturase (EC 1.14.19.-)	AT2G43710	plastid													0.320795	0.101977	0.121528	0.309678	0.621196	0.309678	0.54054	0.394986	0.195042	0.369536	0.466105	0.369536	30.8999	31.1047	31.3385	30.5417	30.965	30.4288	30.7818	30.4019	31.631	31.3669	31.1631	30.7713	30.4405	30.6547	30.5967	30.2193
653	Q84LM4	AARE_ARATH	Acylamino-acid-releasing enzyme (AARE) (EC 3.4.19.1) (Oxidized protein hydrolase) (OPH)	AT4G14570	cytosol													0.889752	0.889752	0.742475	0.615432	0.648636	0.648636	0.688542	0.805841	0.805841	0.666806	0.666806	0.666806	27.2698	27.2439	27.3206	27.084	27.1624	27.4712	27.3764	27.318	27.313	26.845	27.518	27.5505	27.0561	26.837	26.9247	27.2009
653	A0A2H1ZEM8	A0A2H1ZEM8_ARATH	Acylaminoacyl-peptidase-like protein	AT4G14570	cytosol													0.889752	0.889752	0.742475	0.615432	0.648636	0.648636	0.688542	0.805841	0.805841	0.666806	0.666806	0.666806	27.2698	27.2439	27.3206	27.084	27.1624	27.4712	27.3764	27.318	27.313	26.845	27.518	27.5505	27.0561	26.837	26.9247	27.2009
1909	Q8H0Y9	Q8H0Y9_ARATH	Acyl-CoA N-acyltransferases (NAT) superfamily protein	AT1G21770	peroxisome													0.234496	0.469916	0.234496	NA	NA	NA	0.241228	0.241228	0.526178	0.83962	0.83962	0.83962	25.8666	26.7482	26.2421	26.6422	NA	NA	NA	NA	26.849	27.335	26.3395	26.6406	26.0052	26.2062	26.2384	26.4715
1937	Q9MA55	ACBP4_ARATH	Acyl-CoA-binding domain-containing protein 4 (Acyl-CoA binding protein 4)	AT3G05420	cytosol													0.930847	0.297633	0.297633	NA	NA	NA	0.569479	0.569479	0.30216	NA	NA	NA	27.1469	27.1777	26.6582	27.576	NA	NA	NA	NA	26.5936	26.3244	26.9128	27.4356	NA	NA	NA	NA
1694	P57752	ACBP6_ARATH	Acyl-CoA-binding domain-containing protein 6 (Acyl-CoA binding protein 6) (Acyl-CoA-binding protein) (ACBP)	AT1G31812	cytosol													0.325151	0.137481	0.411987	0.515411	0.965155	0.898842	0.808524	0.302884	0.302884	0.800531	0.586686	0.586686	29.756	30.1088	30.3911	29.973	30.1515	28.3789	30.1003	29.6795	31.2045	31.0065	30.3319	30.3764	30.5246	30.4533	30.2611	30.203
122	F4JMK8	F4JMK8_ARATH	Acyl-coenzyme A oxidase	AT4G16760	peroxisome													0.847692	0.153206	0.847692	0.530018	0.592363	0.530018	0.785666	0.503746	0.5522	0.955307	0.694652	0.694652	28.4497	28.5747	27.7761	28.5125	27.8418	28.5501	28.3739	28.6425	27.4589	27.148	28.8471	28.5134	28.3269	28.3361	28.5391	28.4478
2237	P0CZ23	ACOX3_ARATH	Acyl-coenzyme A oxidase 3, peroxisomal (AOX 3) (Acyl-CoA oxidase 3) (EC 1.3.3.6) (Medium-chain acyl-CoA oxidase) (AtCX3)	AT1G06290	peroxisome													0.37759	0.271552	0.664219	NA	NA	NA	0.8628	0.455741	0.455741	0.964511	0.964511	0.429997	27.1972	26.5381	26.1806	27.0026	NA	NA	NA	NA	25.805	25.9568	26.6805	26.798	26.6894	26.7021	26.6575	27.0727
358	Q96329	ACOX4_ARATH	Acyl-coenzyme A oxidase 4, peroxisomal (AOX 4) (EC 1.3.3.6) (G6p) (Short-chain acyl-CoA oxidase) (AtCX4) (AtG6) (SAOX)	AT3G51840	peroxisome													0.898826	0.898826	0.898826	0.594342	0.594342	0.717442	0.88395	0.429714	0.429714	0.940298	0.638333	0.940298	26.5976	26.2387	26.4763	26.1641	26.124	26.8962	26.7654	26.5018	25.6509	25.7271	26.3048	26.4539	26.8539	26.7698	27.1943	26.745
98	Q9ZVN2	Y1457_ARATH	Acyltransferase-like protein At1g54570, chloroplastic (EC 2.3.1.-)	AT1G54570	plastid			**									*	0.636911	0.164046	0.00789222	0.641701	0.928951	0.0960961	0.236088	0.217386	0.153046	0.655748	0.756854	0.0330166	26.7619	26.6466	26.3426	27.6106	26.8595	27.0546	26.8318	27.7518	26.5321	25.7508	27.4284	27.6601	26.1718	26.3435	26.2767	26.9626
116	F4J8J7	F4J8J7_ARATH	Adenine nucleotide alpha hydrolases-like superfamily protein	AT3G11930	nucleus													0.292198	0.392237	0.392237	0.96725	0.878649	0.878649	0.90031	0.542034	0.90031	0.434172	0.434172	0.551608	28.0482	28.5081	28.3534	28.2819	27.5648	27.6795	28.431	28.3789	28.2384	28.3422	27.9336	28.3089	28.6896	28.5467	28.5484	28.5874
116	F4J7I5	F4J7I5_ARATH	Adenine nucleotide alpha hydrolases-like superfamily protein	AT3G11930	nucleus													0.292198	0.392237	0.392237	0.96725	0.878649	0.878649	0.90031	0.542034	0.90031	0.434172	0.434172	0.551608	28.0482	28.5081	28.3534	28.2819	27.5648	27.6795	28.431	28.3789	28.2384	28.3422	27.9336	28.3089	28.6896	28.5467	28.5484	28.5874
1442	Q8LC99	Q8LC99_ARATH	Adenine nucleotide alpha hydrolases-like superfamily protein	AT3G53990	cytosol,plasma membrane				*						*		***	0.44276	0.264709	0.180946	0.0479728	0.677095	0.206636	0.653345	0.653345	0.653345	0.0386561	0.110297	0.00014589	29.5777	29.7491	29.3119	29.2563	29.7973	29.3569	29.8579	29.536	28.7878	28.9876	29.0425	28.5971	30.1098	29.9558	30.2166	29.641
2666	A0A1P8BH73	A0A1P8BH73_ARATH	Adenine nucleotide alpha hydrolases-like superfamily protein	AT5G54430	cytosol													NA	NA	NA	NA	NA	NA	NA	NA	NA	0.831348	0.760818	0.760818	NA	NA	NA	NA	NA	NA	NA	NA	NA	NA	NA	NA	27.3274	27.2167	26.9782	26.6123
2666	A0A1P8BH78	A0A1P8BH78_ARATH	Adenine nucleotide alpha hydrolases-like superfamily protein	AT5G54430	cytosol													NA	NA	NA	NA	NA	NA	NA	NA	NA	0.831348	0.760818	0.760818	NA	NA	NA	NA	NA	NA	NA	NA	NA	NA	NA	NA	27.3274	27.2167	26.9782	26.6123
2621	O82240	O82240_ARATH	Adenine nucleotide alpha hydrolases-like superfamily protein (Expressed protein)	AT2G47710	cytosol													NA	NA	NA	NA	NA	NA	NA	NA	NA	0.986445	0.986445	0.598088	NA	NA	NA	NA	NA	NA	NA	NA	NA	NA	NA	NA	28.1532	28.1349	28.218	26.9712
536	Q9SIJ8	Q9SIJ8_ARATH	Adenine nucleotide alpha hydrolases-like superfamily protein (Expressed protein) (RD2 protein)	AT2G21620	plasma membrane													0.109791	0.109791	0.942018	0.0630591	0.763045	0.763045	0.806912	0.337239	0.0758073	0.853052	0.853052	0.0562592	28.1302	28.3901	28.4037	28.1392	28.2991	27.4462	28.4151	28.5266	28.3774	28.334	28.1513	27.8622	28.6874	28.6168	28.6633	28.2937
536	Q94II5	Q94II5_ARATH	Adenine nucleotide alpha hydrolases-like superfamily protein (RD2 protein)	AT2G21620	plasma membrane													0.109791	0.109791	0.942018	0.0630591	0.763045	0.763045	0.806912	0.337239	0.0758073	0.853052	0.853052	0.0562592	28.1302	28.3901	28.4037	28.1392	28.2991	27.4462	28.4151	28.5266	28.3774	28.334	28.1513	27.8622	28.6874	28.6168	28.6633	28.2937
362	F4JHS4	F4JHS4_ARATH	Adenine nucleotide transporter 1	AT4G01100	mitochondrion													0.757734	0.757734	0.757734	0.745287	0.745287	0.745287	0.966617	0.378159	0.466806	0.887292	0.839739	0.839739	26.7968	27.2509	27.0266	27.472	26.7362	27.4353	27.0019	27.1111	26.8074	26.8227	27.4278	27.2057	27.3572	27.439	27.5833	27.6021
362	A0A1P8B4I5	A0A1P8B4I5_ARATH	Adenine nucleotide transporter 1	AT4G01100	mitochondrion													0.757734	0.757734	0.757734	0.745287	0.745287	0.745287	0.966617	0.378159	0.466806	0.887292	0.839739	0.839739	26.7968	27.2509	27.0266	27.472	26.7362	27.4353	27.0019	27.1111	26.8074	26.8227	27.4278	27.2057	27.3572	27.439	27.5833	27.6021
516	F4HSX1	F4HSX1_ARATH	Adenine phosphoribosyltransferase (EC 2.4.2.7)	AT1G27450	cytosol													0.740328	0.740328	0.740328	0.941615	0.941615	0.941615	0.927738	0.927738	0.927738	0.693605	0.693605	0.693605	26.8701	26.5733	26.0393	26.2318	26.7396	26.3595	27.015	26.9778	26.5696	26.6122	26.9842	26.7385	26.381	26.9092	26.5475	26.7428
516	P31166	APT1_ARATH	Adenine phosphoribosyltransferase 1, chloroplastic (APRT 1) (AtAPT1) (EC 2.4.2.7)	AT1G27450	cytosol													0.740328	0.740328	0.740328	0.941615	0.941615	0.941615	0.927738	0.927738	0.927738	0.693605	0.693605	0.693605	26.8701	26.5733	26.0393	26.2318	26.7396	26.3595	27.015	26.9778	26.5696	26.6122	26.9842	26.7385	26.381	26.9092	26.5475	26.7428
1811	A0A1P8BAP0	A0A1P8BAP0_ARATH	Adenosine kinase (EC 2.7.1.20)	AT5G03300	cytosol													0.8018	0.590759	0.8018	0.0868764	0.256765	0.0868764	0.529997	0.407754	0.262795	0.933432	0.933432	0.197314	28.0989	28.2156	28.4427	28.1527	28.6037	27.9865	28.2957	27.8242	29.0471	28.8452	28.6215	28.3117	28.4678	28.3995	28.4196	27.9638
1742	Q9SF85	ADK1_ARATH	Adenosine kinase 1 (AK 1) (EC 2.7.1.20) (Adenosine 5'-phosphotransferase 1)	AT3G09820	cytosol									*			*	0.384497	0.115109	0.313498	0.30125	0.857621	0.281962	0.884861	0.175887	0.0315996	0.605828	0.732851	0.0293165	31.9982	32.1638	32.4047	31.795	31.8756	31.5105	31.9237	31.3156	32.5335	32.5034	32.1589	31.8356	31.9583	32.048	31.9129	31.5254
1811	Q9LZG0	ADK2_ARATH	Adenosine kinase 2 (AK 2) (EC 2.7.1.20) (Adenosine 5'-phosphotransferase 2)	AT5G03300	cytosol													0.8018	0.590759	0.8018	0.0868764	0.256765	0.0868764	0.529997	0.407754	0.262795	0.933432	0.933432	0.197314	28.0989	28.2156	28.4427	28.1527	28.6037	27.9865	28.2957	27.8242	29.0471	28.8452	28.6215	28.3117	28.4678	28.3995	28.4196	27.9638
1327	F4JTV4	F4JTV4_ARATH	Adenosylhomocysteinase (EC 3.3.1.1)	AT4G13940	cytosol													0.97105	0.300986	0.300986	0.746448	0.746448	0.746448	0.65306	0.25197	0.25197	0.313418	0.462886	0.313418	34.0437	34.0362	33.722	34.2755	33.8599	34.0716	33.7746	33.673	33.2305	33.5128	34.1098	34.1142	34.3512	34.1115	34.187	34.1191
1327	F4JTV5	F4JTV5_ARATH	Adenosylhomocysteinase (EC 3.3.1.1)	AT4G13940	cytosol													0.97105	0.300986	0.300986	0.746448	0.746448	0.746448	0.65306	0.25197	0.25197	0.313418	0.462886	0.313418	34.0437	34.0362	33.722	34.2755	33.8599	34.0716	33.7746	33.673	33.2305	33.5128	34.1098	34.1142	34.3512	34.1115	34.187	34.1191
1327	A8MQP1	A8MQP1_ARATH	Adenosylhomocysteinase (EC 3.3.1.1)	AT4G13940	cytosol													0.97105	0.300986	0.300986	0.746448	0.746448	0.746448	0.65306	0.25197	0.25197	0.313418	0.462886	0.313418	34.0437	34.0362	33.722	34.2755	33.8599	34.0716	33.7746	33.673	33.2305	33.5128	34.1098	34.1142	34.3512	34.1115	34.187	34.1191
1327	O23255	SAHH1_ARATH	Adenosylhomocysteinase 1 (AdoHcyase 1) (EC 3.3.1.1) (Protein EMBRYO DEFECTIVE 1395) (Protein HOMOLOGY-DEPENDENT GENE SILENCING 1) (S-adenosyl-L-homocysteine hydrolase 1) (SAH hydrolase 1)	AT4G13940	cytosol													0.97105	0.300986	0.300986	0.746448	0.746448	0.746448	0.65306	0.25197	0.25197	0.313418	0.462886	0.313418	34.0437	34.0362	33.722	34.2755	33.8599	34.0716	33.7746	33.673	33.2305	33.5128	34.1098	34.1142	34.3512	34.1115	34.187	34.1191
1765	Q9LK36	SAHH2_ARATH	Adenosylhomocysteinase 2 (AdoHcyase 2) (EC 3.3.1.1) (S-adenosyl-L-homocysteine hydrolase 1) (SAH hydrolase 2)	AT3G23810	cytosol		*											0.0573312	0.025432	0.74853	0.851528	0.851528	0.487842	0.72506	0.251119	0.251119	0.967413	0.967413	0.967413	31.0045	30.5987	30.4436	31.0562	30.5168	30.6882	30.6008	29.9021	29.6155	29.8041	30.4222	30.5895	30.6526	30.5914	30.5679	30.662
26	Q9FIJ7	KAD2_ARATH	Adenylate kinase 2, chloroplastic (AK 2) (EC 2.7.4.3) (ATP-AMP transphosphorylase 2) (ATP:AMP phosphotransferase) (Adenylate monophosphate kinase 2) (AMK2)	AT5G47840	plastid													0.819909	0.819909	0.819909	0.653321	0.277081	0.0783351	0.979885	0.979885	0.979885	0.874312	0.874312	0.417381	29.0804	28.7071	28.9571	28.9201	28.8371	28.6195	29.4456	30.2947	28.7824	28.7558	28.8447	28.8379	28.7688	28.6841	28.7143	29.0217
1342	Q9FK35	KAD3_ARATH	Adenylate kinase 3 (AK 3) (EC 2.7.4.3) (ATP-AMP transphosphorylase 3) (ATP:AMP phosphotransferase) (Adenylate monophosphate kinase 3) (AMK3)	AT5G50370	mitochondrion										**	**	*	NA	NA	NA	0.80955	0.80955	0.80955	0.832901	0.593294	0.539461	0.00826572	0.00826572	0.0301313	NA	NA	NA	NA	27.8801	27.1556	27.5115	27.6841	28.4251	28.5253	28.0127	27.75	27.4239	27.9582	28.0064	27.8103
1052	O82514	KAD4_ARATH	Adenylate kinase 4 (AK 4) (EC 2.7.4.3) (ATP-AMP transphosphorylase 4) (ATP:AMP phosphotransferase) (Adenylate monophosphate kinase 4) (AMK4)	AT5G63400	mitochondrion													0.240228	0.140891	0.538021	0.676618	0.936174	0.936174	0.764866	0.366995	0.284709	0.539073	0.940092	0.539073	30.4224	30.8766	31.1428	30.5808	30.7531	30.0923	30.5707	30.7099	31.5258	31.389	30.8819	30.5515	30.3015	30.5432	30.2866	30.4888
417	Q8VYL1	KAD5_ARATH	Adenylate kinase 5, chloroplastic (EC 2.7.4.3) (ATP-AMP transphosphorylase 5) (ATP:AMP phosphotransferase) (Adenylate monophosphate kinase 5) (AMK5)	AT5G35170	plastid													0.924704	0.29789	0.924704	0.877487	0.877487	0.877487	0.873904	0.484455	0.484455	0.455447	0.829296	0.829296	28.3919	28.4462	27.5095	28.6029	28.6892	28.5124	28.4691	29.0067	27.0113	27.1322	27.9091	28.2137	28.967	28.7791	28.9343	28.9117
1846	Q8RY94	Q8RY94_ARATH	Adenylosuccinate lyase (ASL) (EC 4.3.2.2) (Adenylosuccinase)	AT4G18440	plastid		*							**			*	0.466463	0.0429361	0.141827	0.904266	0.81023	0.106421	0.323482	0.0954997	0.00632275	0.340529	0.57916	0.0294313	30.2903	30.4988	31.1204	29.8472	30.2851	30.2351	30.4601	29.1955	32.0065	31.573	31.1203	29.947	29.9919	30.2181	30.0918	29.4565
1992	Q8GUN7	Q8GUN7_ARATH	Adenylosuccinate lyase (ASL) (EC 4.3.2.2) (Adenylosuccinase)	AT1G36280	plastid													0.269387	0.364469	0.269387	NA	NA	NA	NA	NA	NA	0.846095	0.846095	0.873914	25.6645	25.2062	25.316	25.1844	NA	NA	NA	NA	NA	NA	NA	NA	24.9603	25.21	25.1215	24.9164
1992	F4I1L9	F4I1L9_ARATH	Adenylosuccinate lyase (ASL) (EC 4.3.2.2) (Adenylosuccinase)	AT1G36280	plastid													0.269387	0.364469	0.269387	NA	NA	NA	NA	NA	NA	0.846095	0.846095	0.873914	25.6645	25.2062	25.316	25.1844	NA	NA	NA	NA	NA	NA	NA	NA	24.9603	25.21	25.1215	24.9164
544	Q96529	PURA_ARATH	Adenylosuccinate synthetase, chloroplastic (AMPSase) (AdSS) (EC 6.3.4.4) (IMP--aspartate ligase)	AT3G57610	plastid													0.941816	0.941816	0.45235	0.780272	0.780272	0.780272	0.576144	0.576144	0.576144	0.144667	0.341948	0.144667	31.1865	31.2242	31.242	30.8988	30.907	30.8348	30.9841	31.1304	31.382	31.1331	31.0904	31.0381	30.714	30.9186	30.83	30.8936
308	A0A1P8B7W9	A0A1P8B7W9_ARATH	Adenylyl cyclase-associated protein	AT4G34490	cytosol		*											0.247978	0.0245357	0.495275	0.910954	0.910954	0.910954	0.839023	0.269888	0.276504	0.484733	0.484733	0.91991	30.6271	30.9227	31.3748	30.7572	30.7514	31.0034	31.1142	31.1998	31.4635	31.5283	30.8979	31.0144	30.887	31.037	30.7444	30.9028
671	Q8GUN2	HINT1_ARATH	Adenylylsulfatase HINT1 (EC 3.6.2.1) (HIS triad family protein 3) (Histidine triad nucleotide-binding protein 1)	AT3G56490	peroxisome										**			0.851752	0.148941	0.698879	0.836745	0.89962	0.836745	0.675562	0.451506	0.451506	0.00866436	0.613951	0.871757	29.1351	29.0936	28.6584	29.2502	29.0238	28.7971	28.9808	29.1726	28.2652	28.517	28.8837	29.0648	29.3912	29.146	29.4323	29.3813
2078	Q43295	APK1_ARATH	Adenylyl-sulfate kinase 1, chloroplastic (EC 2.7.1.25) (ATP adenosine-5'-phosphosulfate 3'-phosphotransferase 1) (Adenosine-5'-phosphosulfate kinase 1) (APS kinase 1)	AT2G14750	plastid													0.971672	0.22656	0.446574	NA	NA	NA	NA	NA	NA	NA	NA	NA	26.6699	26.6899	25.5679	26.1879	NA	NA	NA	NA	NA	NA	NA	NA	NA	NA	NA	NA
2400	Q39002	TLC1_ARATH	ADP,ATP carrier protein 1, chloroplastic (ADP/ATP translocase 1) (Adenine nucleotide translocase 1)	AT1G80300	plastid													NA	NA	NA	NA	NA	NA	0.83301	0.83301	0.83301	0.98571	0.961316	0.53258	NA	NA	NA	NA	NA	NA	NA	NA	25.5488	26.1391	26.3386	26.5233	25.8129	25.8228	25.6739	26.4609
455	P31167	ADT1_ARATH	ADP,ATP carrier protein 1, mitochondrial (ADP/ATP translocase 1) (Adenine nucleotide translocator 1) (ANT 1)	AT3G08580	mitochondrion													0.607703	0.0683314	0.780646	0.642663	0.642663	0.642663	0.988405	0.26474	0.257802	0.503773	0.60739	0.530611	33.652	33.4068	32.6802	33.7472	33.0327	33.7182	33.3553	33.3201	32.1772	32.1864	33.0928	33.3834	33.6473	33.4146	33.5842	33.506
860	P92935	TLC2_ARATH	ADP,ATP carrier protein 2, chloroplastic (ADP/ATP translocase 2) (Adenine nucleotide translocase 2)	AT1G15500	plastid		*											0.273826	0.013383	0.385259	0.970151	0.970151	0.970151	0.968381	0.34932	0.34932	0.875445	0.875445	0.504178	28.2962	27.5831	26.2207	28.7669	27.0967	27.8034	27.0046	27.1426	26.646	26.6766	27.6412	27.9452	27.2968	27.3781	27.1274	27.9979
512	F4HXD1	F4HXD1_ARATH	ADP-glucose pyrophosphorylase family protein	AT1G74910	cytosol													0.516947	0.0789736	0.409526	0.768878	0.768878	0.768878	0.612599	0.512207	0.512207	0.889758	0.889758	0.897856	28.9751	28.8452	28.4639	29.1561	28.8139	29.1495	28.9513	29.0541	27.984	27.4832	28.7195	28.763	29.2671	29.1946	29.1773	29.2935
512	Q9C9P3	Q9C9P3_ARATH	ADP-glucose pyrophosphorylase family protein (At1g74910/F9E10_24) (Putative GDP-mannose pyrophosphorylase; 64911-67597)	AT1G74910	cytosol													0.516947	0.0789736	0.409526	0.768878	0.768878	0.768878	0.612599	0.512207	0.512207	0.889758	0.889758	0.897856	28.9751	28.8452	28.4639	29.1561	28.8139	29.1495	28.9513	29.0541	27.984	27.4832	28.7195	28.763	29.2671	29.1946	29.1773	29.2935
1961	Q9SSN5	Q9SSN5_ARATH	ADP-ribosyl cyclase/cyclic ADP-ribose hydrolase (EC 3.2.2.6)	AT1G72910	cytosol													0.438533	0.273235	0.523051	NA	NA	NA	NA	NA	NA	0.748905	0.458448	0.748905	27.3956	26.8939	26.3551	27.0534	NA	NA	NA	NA	NA	NA	NA	NA	27.0903	26.9272	26.3125	27.2723
534	P36397	ARF1_ARATH	ADP-ribosylation factor 1 (AtARF1) (Protein BFA-VISUALIZED EXOCYTIC TRAFFICKING DEFECTIVE 1)	AT2G47170	golgi													0.761316	0.178275	0.413112	0.899187	0.899187	0.899187	0.911754	0.275321	0.275321	0.890104	0.977519	0.977519	31.7802	31.7023	31.2436	32.0126	31.4763	31.7468	31.5767	31.7043	30.9293	30.8659	31.7353	31.8567	32.1653	32.0686	32.1959	32.1924
534	Q9LQC8	ARF2A_ARATH	ADP-ribosylation factor 2-A (AtARF2)	AT1G23490	golgi													0.761316	0.178275	0.413112	0.899187	0.899187	0.899187	0.911754	0.275321	0.275321	0.890104	0.977519	0.977519	31.7802	31.7023	31.2436	32.0126	31.4763	31.7468	31.5767	31.7043	30.9293	30.8659	31.7353	31.8567	32.1653	32.0686	32.1959	32.1924
534	P0DH91	ARF2B_ARATH	ADP-ribosylation factor 2-B (AtARF2) (ARF1-like protein U5)	AT1G70490	endoplasmic reticulum													0.761316	0.178275	0.413112	0.899187	0.899187	0.899187	0.911754	0.275321	0.275321	0.890104	0.977519	0.977519	31.7802	31.7023	31.2436	32.0126	31.4763	31.7468	31.5767	31.7043	30.9293	30.8659	31.7353	31.8567	32.1653	32.0686	32.1959	32.1924
2626	P40940	ARF3_ARATH	ADP-ribosylation factor 3 (AtARF3) (Protein ARF-LIKE 1) (AtARL1)	AT2G24765	golgi													NA	NA	NA	NA	NA	NA	NA	NA	NA	0.921341	0.921341	0.921341	NA	NA	NA	NA	NA	NA	NA	NA	NA	NA	NA	NA	26.3627	26.0986	26.1483	25.9521
534	A0A1P8BDK6	A0A1P8BDK6_ARATH	ADP-ribosylation factor A1B	AT5G14670	golgi													0.761316	0.178275	0.413112	0.899187	0.899187	0.899187	0.911754	0.275321	0.275321	0.890104	0.977519	0.977519	31.7802	31.7023	31.2436	32.0126	31.4763	31.7468	31.5767	31.7043	30.9293	30.8659	31.7353	31.8567	32.1653	32.0686	32.1959	32.1924
534	Q9LYJ3	Q9LYJ3_ARATH	ADP-ribosylation factor A1B (ADP-ribosylation factor-like protein)	AT5G14670	golgi													0.761316	0.178275	0.413112	0.899187	0.899187	0.899187	0.911754	0.275321	0.275321	0.890104	0.977519	0.977519	31.7802	31.7023	31.2436	32.0126	31.4763	31.7468	31.5767	31.7043	30.9293	30.8659	31.7353	31.8567	32.1653	32.0686	32.1959	32.1924
534	Q9M1P5	Q9M1P5_ARATH	ADP-ribosylation factor A1E (ADP-ribosylation factor-like protein) (AT3g62290/T17J13_250)	AT3G62290	vacuole													0.761316	0.178275	0.413112	0.899187	0.899187	0.899187	0.911754	0.275321	0.275321	0.890104	0.977519	0.977519	31.7802	31.7023	31.2436	32.0126	31.4763	31.7468	31.5767	31.7043	30.9293	30.8659	31.7353	31.8567	32.1653	32.0686	32.1959	32.1924
534	Q6ID97	Q6ID97_ARATH	ADP-ribosylation factor A1F (At1g10630) (Similar to ADP-ribosylation factor gb|AAD17207)	AT1G10630	cytosol													0.761316	0.178275	0.413112	0.899187	0.899187	0.899187	0.911754	0.275321	0.275321	0.890104	0.977519	0.977519	31.7802	31.7023	31.2436	32.0126	31.4763	31.7468	31.5767	31.7043	30.9293	30.8659	31.7353	31.8567	32.1653	32.0686	32.1959	32.1924
1197	Q9FL69	AGD5_ARATH	ADP-ribosylation factor GTPase-activating protein AGD5 (ARF GAP AGD5) (Protein ARF-GAP DOMAIN 5) (AtAGD5) (Protein MODIFIED TRANSPORT TO THE VACUOLE 4) (Protein NEVERSHED) (Protein ZIGA3)	AT5G54310	nucleus													0.774832	0.897043	0.897043	0.78484	0.938645	0.938645	0.841873	0.440132	0.440132	0.811784	0.876996	0.811784	27.0307	26.8454	26.9723	26.9897	26.5778	26.9165	26.432	26.4652	26.8867	27.0049	26.5521	26.5506	26.9317	26.8047	26.975	27.0924
231	A0A1I9LR83	A0A1I9LR83_ARATH	ADP-ribosylation factor-like A1C	AT3G49870	cytosol													0.330036	0.473752	0.981149	0.899048	0.899048	0.899048	0.368417	0.163018	0.137758	0.95015	0.943712	0.943712	27.5828	28.1121	27.2699	27.5749	27.5742	27.3638	27.2712	28.1161	25.4728	26.2443	26.969	27.337	27.3616	27.3805	27.2795	27.164
231	Q8VY57	ARL8A_ARATH	ADP-ribosylation factor-like protein 8a (AtARL8a) (ADP-ribosylation factor-like A1C) (AtARLA1C)	AT3G49870	cytosol													0.330036	0.473752	0.981149	0.899048	0.899048	0.899048	0.368417	0.163018	0.137758	0.95015	0.943712	0.943712	27.5828	28.1121	27.2699	27.5749	27.5742	27.3638	27.2712	28.1161	25.4728	26.2443	26.969	27.337	27.3616	27.3805	27.2795	27.164
1957	Q9LHL7	Q9LHL7_ARATH	Aha1 domain-containing protein	AT3G12050	cytosol													0.51242	0.244427	0.396823	NA	NA	NA	NA	NA	NA	0.632472	0.969136	0.572983	26.7018	26.489	26.1695	27.0491	NA	NA	NA	NA	NA	NA	NA	NA	27.0963	26.5269	27.0707	26.1534
1957	F4J8L7	F4J8L7_ARATH	Aha1 domain-containing protein	AT3G12050	cytosol													0.51242	0.244427	0.396823	NA	NA	NA	NA	NA	NA	0.632472	0.969136	0.572983	26.7018	26.489	26.1695	27.0491	NA	NA	NA	NA	NA	NA	NA	NA	27.0963	26.5269	27.0707	26.1534
955	O64767	O64767_ARATH	AICAR transformylase (EC 2.1.2.3) (EC 3.5.4.10) (IMP synthase) (Inosinicase) (Phosphoribosylaminoimidazolecarboxamide formyltransferase)	AT2G35040	plastid													0.495868	0.138197	0.138197	0.833715	0.833715	0.98794	0.866373	0.154822	0.154822	0.922588	0.321183	0.321183	28.683	28.7902	28.3983	28.951	28.692	28.4023	28.5828	28.6963	27.9767	27.8971	28.8184	28.9335	28.6534	28.6677	28.8611	28.925
955	Q8RWT5	Q8RWT5_ARATH	AICAR transformylase (EC 2.1.2.3) (EC 3.5.4.10) (IMP synthase) (Inosinicase) (Phosphoribosylaminoimidazolecarboxamide formyltransferase)	AT2G35040	plastid													0.495868	0.138197	0.138197	0.833715	0.833715	0.98794	0.866373	0.154822	0.154822	0.922588	0.321183	0.321183	28.683	28.7902	28.3983	28.951	28.692	28.4023	28.5828	28.6963	27.9767	27.8971	28.8184	28.9335	28.6534	28.6677	28.8611	28.925
1624	Q9FIX1	AIGLB_ARATH	AIG2-like protein B (EC 2.3.2.-) (Avirulence-induced gene 2-like protein B) (Putative gamma-glutamylcyclotransferase)	AT5G39730	cytosol			**										0.879989	0.43149	0.00884901	0.712942	0.716861	0.712942	0.881643	0.881643	0.0629283	0.370947	0.11028	0.11028	27.3839	27.4118	27.5852	26.7507	27.2108	26.7434	26.9489	26.8151	27.3408	27.396	27.3012	26.6311	27.014	27.1626	27.3391	26.6912
396	Q84TI2	Q84TI2_ARATH	AIR carboxylase (EC 4.1.1.21)	AT2G37690	plastid													0.272101	0.0655657	0.809785	0.271063	0.446453	0.560123	0.756799	0.639571	0.551007	0.503211	0.503211	0.150526	26.7735	25.9925	25.3853	26.6594	26.4283	25.4444	25.9223	26.771	25.4927	25.3332	25.9098	26.2171	25.8113	25.6362	25.9971	26.3869
1865	F4KHD5	F4KHD5_ARATH	A-kinase anchor-like protein	AT5G40450	plasma membrane													0.640883	0.10487	0.136761	0.249597	0.692466	0.261345	0.987273	0.262177	0.262177	0.656791	0.656791	0.110735	28.7207	28.9837	29.9375	27.7902	28.9214	26.745	28.5524	27.2085	30.0724	30.0543	28.4195	28.0522	29.4692	29.6019	29.3492	28.8187
564	F4I7I0	ALAT1_ARATH	Alanine aminotransferase 1, mitochondrial (AtAlaAT1) (AtAlaATc) (EC 2.6.1.2) (Alanine-2-oxoglutarate aminotransferase 4) (EC 2.6.1.-)	AT1G17290	mitochondrion													0.17407	0.661178	0.17407	0.588896	0.905295	0.588896	0.778308	0.778308	0.778308	0.700607	0.270742	0.270742	30.5672	30.9715	30.6444	30.8836	30.7572	30.9888	30.7936	30.9655	30.8481	31.0471	31.1116	30.6738	30.8484	30.8038	30.963	30.9743
2332	A0A1P8B5L9	A0A1P8B5L9_ARATH	Alanine:glyoxylate aminotransferase 2	AT4G39660	mitochondrion													0.113581	0.32408	0.906834	NA	NA	NA	0.846037	0.833297	0.833297	0.881128	0.97551	0.793418	27.3074	26.7518	27.0203	27.2817	NA	NA	NA	NA	27.0194	26.9014	26.6616	27.2823	27.2927	27.0574	27.3139	26.4895
2332	Q940M2	AGT21_ARATH	Alanine--glyoxylate aminotransferase 2 homolog 1, mitochondrial (EC 2.6.1.44) (Beta-alanine-pyruvate aminotransferase 1)	AT4G39660	mitochondrion													0.113581	0.32408	0.906834	NA	NA	NA	0.846037	0.833297	0.833297	0.881128	0.97551	0.793418	27.3074	26.7518	27.0203	27.2817	NA	NA	NA	NA	27.0194	26.9014	26.6616	27.2823	27.2927	27.0574	27.3139	26.4895
2532	Q94AZ5	Q94AZ5_ARATH	Alanine-tRNA ligase (At2g45060/T14P1.13)	AT2G45060	mitochondrion													NA	NA	NA	NA	NA	NA	0.818902	0.818902	0.55822	NA	NA	NA	NA	NA	NA	NA	NA	NA	NA	NA	25.8276	25.9524	25.6134	25.0649	NA	NA	NA	NA
519	P36428	SYA_ARATH	Alanine--tRNA ligase (EC 6.1.1.7) (Alanyl-tRNA synthetase) (AlaRS)	AT1G50200	mitochondrion													0.691481	0.051632	0.205458	0.600353	0.667652	0.566245	0.692947	0.223746	0.223746	0.353332	0.211321	0.357238	30.6696	30.613	30.2675	30.8615	30.5861	30.7491	30.4738	30.8226	29.5841	29.783	30.4521	30.7002	30.6169	30.5224	30.4826	30.699
519	F4I4Z2	F4I4Z2_ARATH	Alanine--tRNA ligase (EC 6.1.1.7) (Alanyl-tRNA synthetase) (AlaRS)	AT1G50200	mitochondrion													0.691481	0.051632	0.205458	0.600353	0.667652	0.566245	0.692947	0.223746	0.223746	0.353332	0.211321	0.357238	30.6696	30.613	30.2675	30.8615	30.5861	30.7491	30.4738	30.8226	29.5841	29.783	30.4521	30.7002	30.6169	30.5224	30.4826	30.699
1229	Q9FFC7	SYAP_ARATH	Alanine--tRNA ligase, chloroplastic/mitochondrial (EC 6.1.1.7) (Alanyl-tRNA synthetase) (AlaRS) (Protein EMBRYO DEFECTIVE 1030) (Protein EMBRYO DEFECTIVE 263) (Protein EMBRYO DEFECTIVE 86)	AT5G22800	plastid													0.994331	0.994331	0.994331	0.842117	0.842117	0.842117	0.779964	0.779964	0.779964	0.325279	0.406977	0.325279	29.9971	30.0022	30.0834	29.998	30.321	30.2469	30.3489	30.1917	30.3229	30.0754	30.013	30.0913	29.8618	30.0796	30.0288	30.1251
2676	Q944A2	Q944A2_ARATH	Alba DNA/RNA-binding protein (At1g20220) (At1g20220/T20H2_3)	AT1G20220	nucleus													NA	NA	NA	NA	NA	NA	NA	NA	NA	0.62464	0.62464	0.62464	NA	NA	NA	NA	NA	NA	NA	NA	NA	NA	NA	NA	26.0631	25.6563	26.4823	27.0687
70	Q9LP53	Q9LP53_ARATH	Alba DNA/RNA-binding protein (At1g29250/F28N24_8) (F28N24.7 protein)	AT1G29250	cytosol													0.566938	0.566938	0.761357	0.88891	0.88891	0.88891	0.817279	0.228225	0.228225	0.715329	0.639883	0.0511453	29.0982	29.2988	29.3229	28.9986	28.0328	28.719	28.8417	29.1142	29.2072	29.1566	28.9653	28.9685	28.7238	28.6636	28.8277	29.2024
2349	Q93VA8	Q93VA8_ARATH	Alba DNA/RNA-binding protein (At1g76010/T4O12_22)	AT1G76010	nucleus													0.534387	0.534387	0.957188	NA	NA	NA	NA	NA	NA	0.996274	0.996274	0.996274	27.0936	26.5931	26.5227	27.067	NA	NA	NA	NA	NA	NA	NA	NA	26.4058	26.1693	26.3791	26.3733
769	Q96533	ADHX_ARATH	Alcohol dehydrogenase class-3 (EC 1.1.1.1) (Alcohol dehydrogenase class-III) (Glutathione-dependent formaldehyde dehydrogenase) (FALDH) (FDH) (GSH-FDH) (EC 1.1.1.-) (S-(hydroxymethyl)glutathione dehydrogenase) (EC 1.1.1.284)	AT5G43940	peroxisome												*	0.697704	0.25237	0.697704	0.508959	0.547186	0.686152	0.865441	0.462861	0.462861	0.259353	0.682213	0.0457148	31.1468	31.2085	30.855	31.0904	30.8407	31.2401	31.0336	30.9345	30.2672	30.3624	31.1402	30.9544	31.3223	31.2083	31.29	31.0557
2114	Q9SK86	ADHL1_ARATH	Alcohol dehydrogenase-like 1 (EC 1.1.1.1)	AT1G22430	cytosol												*	0.589855	0.589855	0.666096	NA	NA	NA	NA	NA	NA	0.736467	0.319603	0.0222433	27.2627	26.6582	26.5397	27.6492	NA	NA	NA	NA	NA	NA	NA	NA	26.9557	26.896	27.1607	27.5661
2572	Q8VZ49	ADHL4_ARATH	Alcohol dehydrogenase-like 4 (EC 1.1.1.1)	AT1G64710	golgi													NA	NA	NA	NA	NA	NA	NA	NA	NA	0.498417	0.919686	0.498417	NA	NA	NA	NA	NA	NA	NA	NA	NA	NA	NA	NA	26.1466	26.0376	26.1584	26.2555
259	A0A1P8B7C0	A0A1P8B7C0_ARATH	Aldehyde dehydrogenase	AT4G34240	plastid													0.565378	0.258611	0.380389	0.729269	0.729269	0.729269	0.856607	0.731184	0.731184	0.482041	0.0825409	0.307703	28.3153	28.1976	27.986	28.5108	28.2736	29.03	28.6323	28.7769	26.5332	27.0495	28.0386	28.2192	28.2625	28.4649	28.9806	28.5777
259	A0A1P8B7C2	A0A1P8B7C2_ARATH	Aldehyde dehydrogenase	AT4G34240	plastid													0.565378	0.258611	0.380389	0.729269	0.729269	0.729269	0.856607	0.731184	0.731184	0.482041	0.0825409	0.307703	28.3153	28.1976	27.986	28.5108	28.2736	29.03	28.6323	28.7769	26.5332	27.0495	28.0386	28.2192	28.2625	28.4649	28.9806	28.5777
1188	F4HXD2	F4HXD2_ARATH	Aldehyde dehydrogenase 10A8	AT1G74920	cytosol													0.275974	0.0993869	0.689956	0.186714	0.93993	0.93993	0.771628	0.519418	0.247556	0.542722	0.599562	0.599562	29.5133	29.8733	30.142	29.4169	29.8784	29.0282	29.9084	29.7693	30.6172	30.7547	30.2392	29.7089	29.5138	29.7183	29.6591	29.3914
817	A0A2H1ZE23	A0A2H1ZE23_ARATH	Aldehyde dehydrogenase 11A3	AT2G24270	cytosol													0.512491	0.509366	0.512491	0.301447	0.301447	0.89872	0.96476	0.96476	0.96476	0.963545	0.963545	0.963545	30.8644	30.9939	31.0914	30.9933	31.1363	30.8689	30.8612	31.2068	31.2935	31.2192	31.3032	31.1855	30.7594	30.7644	30.8205	30.8057
817	F4INS6	F4INS6_ARATH	Aldehyde dehydrogenase 11A3	AT2G24270	cytosol													0.512491	0.509366	0.512491	0.301447	0.301447	0.89872	0.96476	0.96476	0.96476	0.963545	0.963545	0.963545	30.8644	30.9939	31.0914	30.9933	31.1363	30.8689	30.8612	31.2068	31.2935	31.2192	31.3032	31.1855	30.7594	30.7644	30.8205	30.8057
259	F4JKM4	F4JKM4_ARATH	Aldehyde dehydrogenase 3I1	AT4G34240	plastid													0.565378	0.258611	0.380389	0.729269	0.729269	0.729269	0.856607	0.731184	0.731184	0.482041	0.0825409	0.307703	28.3153	28.1976	27.986	28.5108	28.2736	29.03	28.6323	28.7769	26.5332	27.0495	28.0386	28.2192	28.2625	28.4649	28.9806	28.5777
1280	Q9SU63	AL2B4_ARATH	Aldehyde dehydrogenase family 2 member B4, mitochondrial (ALDH2a) (EC 1.2.1.3)	AT3G48000	mitochondrion													0.204876	0.204876	0.204876	0.950353	0.950353	0.950353	0.988104	0.988104	0.988104	0.777189	0.777189	0.777189	30.2954	30.5415	30.5485	30.5319	30.6935	30.6543	30.7049	30.535	30.6905	30.6872	30.74	30.6952	30.4284	30.4528	30.3818	30.3525
1077	Q56YU0	AL2C4_ARATH	Aldehyde dehydrogenase family 2 member C4 (EC 1.2.1.3) (ALDH1a) (Protein REDUCED EPIDERMAL FLUORESCENCE 1)	AT3G24503	cytosol			**									*	0.932584	0.814498	0.00304112	0.757845	0.757845	0.757845	0.937856	0.937856	0.937856	0.762685	0.699703	0.0319637	30.5506	30.5427	30.5893	30.1633	29.9494	30.0938	30.0041	29.8932	30.1808	30.117	30.1554	30.0262	30.0915	30.12	30.0393	29.7893
1644	Q70E96	AL3F1_ARATH	Aldehyde dehydrogenase family 3 member F1 (EC 1.2.1.3)	AT4G36250	cytosol		*											0.221307	0.0452023	0.715084	0.934327	0.934327	0.934327	0.762321	0.38169	0.38169	0.541924	0.541924	0.541924	28.0193	27.2379	26.6261	27.8637	26.8179	26.8964	26.9558	26.4031	25.8894	26.2079	27.0584	26.9889	27.5754	27.7151	27.849	27.7247
918	Q70DU8	AL3H1_ARATH	Aldehyde dehydrogenase family 3 member H1 (AtALDH4) (Ath-ALDH4) (EC 1.2.1.3)	AT1G44170	cytosol													0.671103	0.320988	0.671103	0.766259	0.239358	0.971005	0.653182	0.428847	0.428847	0.78775	0.78775	0.78775	26.7517	26.4957	25.8502	26.4863	26.4523	26.284	25.706	26.4662	25.6514	25.8154	26.2606	26.1065	26.0718	25.995	26.2373	26.1252
259	Q8W033	AL3I1_ARATH	Aldehyde dehydrogenase family 3 member I1, chloroplastic (AtALDH3) (Ath-ALDH3) (EC 1.2.1.3)	AT4G34240	plastid													0.565378	0.258611	0.380389	0.729269	0.729269	0.729269	0.856607	0.731184	0.731184	0.482041	0.0825409	0.307703	28.3153	28.1976	27.986	28.5108	28.2736	29.03	28.6323	28.7769	26.5332	27.0495	28.0386	28.2192	28.2625	28.4649	28.9806	28.5777
1988	Q9SYG7	AL7B4_ARATH	Aldehyde dehydrogenase family 7 member B4 (EC 1.2.1.3) (Antiquitin-1) (Turgor-responsive ALDH)	AT1G54100	cytosol													0.486197	0.988605	0.486197	NA	NA	NA	0.889045	0.889045	0.889045	0.46765	0.626636	0.331809	27.6999	27.9398	27.6959	27.3909	NA	NA	NA	NA	28.0877	27.9917	28.2851	27.5165	27.4196	27.296	27.4962	27.245
2073	O80944	AKRC8_ARATH	Aldo-keto reductase family 4 member C8 (EC 1.1.1.-)	AT2G37760	cytosol													0.135014	0.344337	0.400846	NA	NA	NA	0.913675	0.910462	0.0871559	NA	NA	NA	25.8026	27.0955	25.0983	26.3158	NA	NA	NA	NA	28.8711	28.957	29.2009	27.0337	NA	NA	NA	NA
867	Q9LVH6	Q9LVH6_ARATH	Aldose 1-epimerase (EC 5.1.3.3)	AT3G17940	cytosol									*				0.181518	0.181518	0.43276	0.937993	0.946804	0.946804	0.540606	0.14773	0.0440404	0.537317	0.305896	0.113309	26.234	27.3096	27.3118	26.6857	26.5824	26.1418	26.7426	26.6261	27.2484	27.3649	27.5892	26.7317	26.8406	26.9873	27.1555	26.3339
2748	Q9STT3	Q9STT3_ARATH	Aldose 1-epimerase (EC 5.1.3.3)	AT3G47800	extracellular													NA	NA	NA	NA	NA	NA	NA	NA	NA	0.905946	0.399295	0.399295	NA	NA	NA	NA	NA	NA	NA	NA	NA	NA	NA	NA	26.46	26.5455	25.6319	27.2682
903	F4JYX9	F4JYX9_ARATH	Aleurain-like protease	AT5G60360	vacuole		*							*			*	0.19719	0.0270487	0.959949	0.985243	0.985243	0.985243	0.875905	0.12993	0.0177809	0.799087	0.799087	0.0288306	28.3635	29.0257	29.8133	28.3424	28.6406	28.6116	29.2624	28.6609	30.6333	30.733	29.5159	28.3379	29.2964	29.428	29.2128	28.2248
903	A8MQZ1	A8MQZ1_ARATH	Aleurain-like protease	AT5G60360	vacuole		*							*			*	0.19719	0.0270487	0.959949	0.985243	0.985243	0.985243	0.875905	0.12993	0.0177809	0.799087	0.799087	0.0288306	28.3635	29.0257	29.8133	28.3424	28.6406	28.6116	29.2624	28.6609	30.6333	30.733	29.5159	28.3379	29.2964	29.428	29.2128	28.2248
1886	Q9FK88	INVE_ARATH	Alkaline/neutral invertase E, chloroplastic (A/N-INVE) (EC 3.2.1.26)	AT5G22510	plastid								*	**				0.843115	0.350972	0.328261	NA	NA	NA	0.080223	0.0365461	0.00326572	0.859699	0.723489	0.0980142	26.2151	26.2913	25.7966	26.7842	NA	NA	NA	NA	24.8177	25.5446	25.8312	26.7191	26.065	26.0102	26.2273	26.8382
2366	Q9SU83	Q9SU83_ARATH	Alkaline-phosphatase-like family protein (Nucleotide pyrophosphatase-like protein) (EC 3.6.1.9)	AT4G29680	extracellular													0.165308	0.287883	0.986367	NA	NA	NA	0.566324	0.566324	0.939209	0.753136	0.649576	0.649576	26.6152	27.4853	27.1725	26.6217	NA	NA	NA	NA	26.4273	26.1279	26.7748	26.3991	26.2858	26.5174	26.6681	25.8643
1042	Q9LS02	AOC2_ARATH	Allene oxide cyclase 2, chloroplastic (EC 5.3.99.6)	AT3G25770	plastid													0.831437	0.245173	0.831437	0.920324	0.920324	0.920324	0.67623	0.11369	0.67623	0.654592	0.251265	0.251265	30.0306	29.9687	29.7101	29.9557	30.0445	29.908	30.1983	30.0062	29.5581	29.4136	30.3861	29.7084	29.3752	29.4882	29.7896	29.7287
1719	Q93ZC5	AOC4_ARATH	Allene oxide cyclase 4, chloroplastic (EC 5.3.99.6)	AT1G13280	plastid									*				0.7763	0.566447	0.719608	0.604186	0.877057	0.555869	0.946274	0.185182	0.0396415	0.94932	0.695727	0.695727	27.0442	27.1387	27.503	26.88	27.1792	26.8733	27.1325	26.6545	28.1046	28.1378	27.3434	26.5929	27.1595	27.1489	27.0241	26.9448
1287	Q96242	CP74A_ARATH	Allene oxide synthase, chloroplastic (EC 4.2.1.92) (Cytochrome P450 74A) (Hydroperoxide dehydrase)	AT5G42650	plastid													0.455828	0.455828	0.629311	0.820295	0.820295	0.820295	0.710564	0.186669	0.556558	0.713426	0.713426	0.840421	30.9827	31.207	31.1601	31.0586	31.1232	31.1825	31.2264	30.962	31.2284	31.3071	31.6716	31.071	30.9661	31.07	31.1111	30.9372
2001	Q8VZ93	Q8VZ93_ARATH	Allyl alcohol dehydrogenase-like protein	AT3G59840	plastid													0.931554	0.83765	0.434942	NA	NA	NA	NA	NA	NA	NA	NA	NA	26.8005	26.8353	26.6425	26.2117	NA	NA	NA	NA	NA	NA	NA	NA	NA	NA	NA	NA
2603	O04846	ATCA1_ARATH	Alpha carbonic anhydrase 1, chloroplastic (AtaCA1) (AtalphaCA1) (EC 4.2.1.1) (Alpha carbonate dehydratase 1)	AT3G52720	plastid													NA	NA	NA	NA	NA	NA	NA	NA	NA	0.740123	0.740123	0.496188	NA	NA	NA	NA	NA	NA	NA	NA	NA	NA	NA	NA	25.1038	25.1339	25.1617	25.0032
326	Q9FFW9	Q9FFW9_ARATH	Alpha/beta-Hydrolases superfamily protein	AT5G38520	plastid													0.807412	0.160452	0.927428	0.619528	0.506288	0.654835	0.543571	0.585287	0.45481	0.955849	0.921622	0.921622	27.7596	27.6266	27.0824	27.7863	27.9807	27.2898	26.81	28.395	26.7459	26.2046	27.0645	27.4786	27.7809	27.7666	27.6874	27.611
326	F4KBJ3	F4KBJ3_ARATH	Alpha/beta-Hydrolases superfamily protein	AT5G38520	plastid													0.807412	0.160452	0.927428	0.619528	0.506288	0.654835	0.543571	0.585287	0.45481	0.955849	0.921622	0.921622	27.7596	27.6266	27.0824	27.7863	27.9807	27.2898	26.81	28.395	26.7459	26.2046	27.0645	27.4786	27.7809	27.7666	27.6874	27.611
650	Q94JY3	Q94JY3_ARATH	Alpha/beta-Hydrolases superfamily protein	AT3G23570	cytosol									*				0.294134	0.0748572	0.368757	0.953511	0.953511	0.953511	0.948572	0.240197	0.0474814	0.525192	0.525192	0.525192	27.8894	28.2493	28.5401	27.6613	27.8785	27.7383	27.996	28.0349	29.056	29.0761	28.635	28.1365	27.3288	27.6177	27.6789	27.6324
687	F4K2Y3	F4K2Y3_ARATH	Alpha/beta-Hydrolases superfamily protein	AT5G36210	plastid													0.960962	0.549285	0.464344	0.744964	0.744964	0.744964	0.264623	0.0728433	0.0728433	0.409871	0.985541	0.615345	28.0085	28.0024	28.1238	28.1846	28.1031	28.2323	27.9274	28.2402	27.463	27.7685	28.0998	28.1737	28.3127	28.1601	28.3147	28.3904
843	Q8VZ57	Q8VZ57_ARATH	Alpha/beta-Hydrolases superfamily protein	AT1G52510	plastid													0.38903	0.356796	0.38903	0.832469	0.832469	0.851119	0.875397	0.0849566	0.0715488	0.576211	0.698961	0.576211	29.4952	29.311	29.2374	29.6675	30.0388	29.8909	29.9262	30.0972	28.757	28.8019	29.4192	29.5734	29.8921	29.9613	29.849	29.9629
843	F4ICZ4	F4ICZ4_ARATH	Alpha/beta-Hydrolases superfamily protein	AT1G52510	plastid													0.38903	0.356796	0.38903	0.832469	0.832469	0.851119	0.875397	0.0849566	0.0715488	0.576211	0.698961	0.576211	29.4952	29.311	29.2374	29.6675	30.0388	29.8909	29.9262	30.0972	28.757	28.8019	29.4192	29.5734	29.8921	29.9613	29.849	29.9629
1222	A0A1P8AZP9	A0A1P8AZP9_ARATH	Alpha/beta-Hydrolases superfamily protein	AT2G32520	cytosol									*				0.803442	0.29621	0.281239	0.930144	0.930144	0.930144	0.906733	0.200939	0.0438383	0.890715	0.890715	0.308267	28.8187	28.8758	29.1287	28.4821	28.4891	28.0753	28.3452	28.3616	29.6271	29.5899	29.0774	28.6364	28.5923	28.6471	28.6776	28.2535
1222	A0A1P8AZN3	A0A1P8AZN3_ARATH	Alpha/beta-Hydrolases superfamily protein	AT2G32520	cytosol									*				0.803442	0.29621	0.281239	0.930144	0.930144	0.930144	0.906733	0.200939	0.0438383	0.890715	0.890715	0.308267	28.8187	28.8758	29.1287	28.4821	28.4891	28.0753	28.3452	28.3616	29.6271	29.5899	29.0774	28.6364	28.5923	28.6471	28.6776	28.2535
1222	A0A1P8AZM5	A0A1P8AZM5_ARATH	Alpha/beta-Hydrolases superfamily protein	AT2G32520	cytosol									*				0.803442	0.29621	0.281239	0.930144	0.930144	0.930144	0.906733	0.200939	0.0438383	0.890715	0.890715	0.308267	28.8187	28.8758	29.1287	28.4821	28.4891	28.0753	28.3452	28.3616	29.6271	29.5899	29.0774	28.6364	28.5923	28.6471	28.6776	28.2535
1435	F4J447	F4J447_ARATH	Alpha/beta-Hydrolases superfamily protein	AT3G23600	cytosol		*							*				0.152571	0.0201975	0.995796	0.828934	0.993393	0.828934	0.751507	0.174484	0.0344489	0.976365	0.976365	0.314301	29.345	29.7137	30.0529	29.344	29.5629	29.3394	29.5599	29.3051	30.5673	30.6801	30.0124	29.4448	29.6537	29.6645	29.6462	29.2649
1878	Q8L475	Q8L475_ARATH	Alpha/beta-Hydrolases superfamily protein	AT1G74640	plastid													0.3942	0.83408	0.154279	NA	NA	NA	0.576353	0.652057	0.943228	0.916839	0.916839	0.916839	27.1087	26.5777	27.0265	26.226	NA	NA	NA	NA	26.4777	26.0008	26.2133	26.5023	26.3512	26.6412	26.4526	26.6234
2197	O23227	O23227_ARATH	Alpha/beta-Hydrolases superfamily protein	AT4G36530	plastid													0.835877	0.688243	0.688243	NA	NA	NA	0.565102	0.506472	0.41992	0.920302	0.920302	0.920302	25.4177	25.2851	25.7697	25.6936	NA	NA	NA	NA	25.27	25.3951	25.514	25.6843	25.6569	25.6332	25.6074	25.4724
2552	A0A1I9LMK8	A0A1I9LMK8_ARATH	Alpha/beta-Hydrolases superfamily protein	AT3G47560	cytosol													NA	NA	NA	NA	NA	NA	0.966131	0.966131	0.472422	0.822724	0.486994	0.583681	NA	NA	NA	NA	NA	NA	NA	NA	25.6181	25.5976	25.5289	26.2183	26.4193	26.3692	26.0361	26.194
2552	A0A1I9LML0	A0A1I9LML0_ARATH	Alpha/beta-Hydrolases superfamily protein	AT3G47560	cytosol													NA	NA	NA	NA	NA	NA	0.966131	0.966131	0.472422	0.822724	0.486994	0.583681	NA	NA	NA	NA	NA	NA	NA	NA	25.6181	25.5976	25.5289	26.2183	26.4193	26.3692	26.0361	26.194
2552	A0A1I9LMK9	A0A1I9LMK9_ARATH	Alpha/beta-Hydrolases superfamily protein	AT3G47560	cytosol													NA	NA	NA	NA	NA	NA	0.966131	0.966131	0.472422	0.822724	0.486994	0.583681	NA	NA	NA	NA	NA	NA	NA	NA	25.6181	25.5976	25.5289	26.2183	26.4193	26.3692	26.0361	26.194
2552	F4JBL2	F4JBL2_ARATH	Alpha/beta-Hydrolases superfamily protein	AT3G47560	cytosol													NA	NA	NA	NA	NA	NA	0.966131	0.966131	0.472422	0.822724	0.486994	0.583681	NA	NA	NA	NA	NA	NA	NA	NA	25.6181	25.5976	25.5289	26.2183	26.4193	26.3692	26.0361	26.194
1222	O80889	O80889_ARATH	Alpha/beta-Hydrolases superfamily protein (At2g32520) (Putative carboxymethylenebutenolidase)	AT2G32520	cytosol									*				0.803442	0.29621	0.281239	0.930144	0.930144	0.930144	0.906733	0.200939	0.0438383	0.890715	0.890715	0.308267	28.8187	28.8758	29.1287	28.4821	28.4891	28.0753	28.3452	28.3616	29.6271	29.5899	29.0774	28.6364	28.5923	28.6471	28.6776	28.2535
2552	Q9SN82	Q9SN82_ARATH	Alpha/beta-Hydrolases superfamily protein (At3g47560)	AT3G47560	cytosol													NA	NA	NA	NA	NA	NA	0.966131	0.966131	0.472422	0.822724	0.486994	0.583681	NA	NA	NA	NA	NA	NA	NA	NA	25.6181	25.5976	25.5289	26.2183	26.4193	26.3692	26.0361	26.194
2197	Q94K11	Q94K11_ARATH	Alpha/beta-Hydrolases superfamily protein (At4g36530)	AT4G36530	plastid													0.835877	0.688243	0.688243	NA	NA	NA	0.565102	0.506472	0.41992	0.920302	0.920302	0.920302	25.4177	25.2851	25.7697	25.6936	NA	NA	NA	NA	25.27	25.3951	25.514	25.6843	25.6569	25.6332	25.6074	25.4724
1237	Q94A41	AMY3_ARATH	Alpha-amylase 3, chloroplastic (AtAMY3) (EC 3.2.1.1) (1,4-alpha-D-glucan glucanohydrolase)	AT1G69830	plastid													0.683131	0.683131	0.96316	0.987596	0.987596	0.987596	0.775436	0.775436	0.775436	0.963176	0.420788	0.0607223	30.788	30.8581	30.692	30.7932	30.8849	30.9351	30.7578	30.753	30.77	30.636	31.1894	30.9337	30.8488	30.844	30.9494	30.5775
2632	Q208N7	Q208N7_ARATH	Alpha-crystallin domain 32.1 (At1g06460) (Peroxisomal small heat shock protein Acd31.2)	AT1G06460	peroxisome													NA	NA	NA	NA	NA	NA	NA	NA	NA	0.121653	0.121653	0.536681	NA	NA	NA	NA	NA	NA	NA	NA	NA	NA	NA	NA	24.8701	25.9605	25.9917	25.2272
1945	Q9FT97	AGAL1_ARATH	Alpha-galactosidase 1 (AtAGAL1) (EC 3.2.1.22) (Alpha-D-galactoside galactohydrolase 1) (Melibiase 1)	AT5G08380	extracellular													0.549334	0.228185	0.228185	NA	NA	NA	0.570962	0.570962	0.570962	0.984118	0.984118	0.984118	26.5257	26.6665	26.8895	26.9062	NA	NA	NA	NA	26.9195	27.0926	26.6997	26.7383	27.0183	27.0269	27.0207	26.954
930	Q8VXZ7	AGAL3_ARATH	Alpha-galactosidase 3 (AtAGAL3) (EC 3.2.1.22) (Alpha-D-galactoside galactohydrolase 3) (Melibiase)	AT3G56310	extracellular		*											0.92929	0.0445343	0.92929	0.500243	0.992282	0.992282	0.999095	0.112537	0.306818	0.692761	0.857972	0.867436	26.7404	26.7723	27.7244	26.7109	27.4244	26.1627	27.5951	27.4346	28.4784	28.4774	26.4207	27.4319	26.6388	26.9437	26.4709	26.5862
1481	Q9LIB2	PHS1_ARATH	Alpha-glucan phosphorylase 1 (AtPHS1) (EC 2.4.1.1) (Alpha-glucan phosphorylase, L isozyme) (Starch phosphorylase L)	AT3G29320	plastid													0.604764	0.604764	0.604764	0.568141	0.687836	0.415513	0.833892	0.833892	0.833892	0.244782	0.564256	0.121995	30.7366	30.8496	30.8299	30.6664	30.8383	30.9537	30.7745	30.5535	30.9605	31.0129	30.816	30.7277	30.8489	30.9689	30.7967	30.6372
1553	Q9SD76	PHS2_ARATH	Alpha-glucan phosphorylase 2, cytosolic (AtPHS2) (EC 2.4.1.1) (Alpha-glucan phosphorylase, H isozyme) (Starch phosphorylase H)	AT3G46970	cytosol													0.551411	0.718859	0.551411	0.927136	0.927136	0.318289	0.718902	0.718902	0.790448	0.740199	0.740199	0.162362	31.786	31.9464	31.7346	31.6632	31.7779	31.7621	31.7327	31.4391	31.7801	31.9928	32.2581	31.6733	31.7444	31.788	31.7852	31.5881
1392	Q9SAC6	GWD1_ARATH	Alpha-glucan water dikinase 1, chloroplastic (EC 2.7.9.4) (Protein starch excess 1) (Protein starch-related R1)	AT1G10760	plastid													0.881577	0.161472	0.502112	0.767257	0.767257	0.767257	0.6774	0.259832	0.259832	0.847606	0.777607	0.847606	30.9785	30.9415	30.4662	31.1702	30.9926	31.1561	30.856	30.767	30.2606	30.5473	31.411	31.1901	30.8433	30.801	30.942	30.7984
2510	Q9SG80	ASD1_ARATH	Alpha-L-arabinofuranosidase 1 (AtASD1) (EC 3.2.1.55) (Beta-D-xylosidase) (EC 3.2.1.-)	AT3G10740	extracellular													NA	NA	NA	NA	NA	NA	0.66404	0.28993	0.597555	NA	NA	NA	NA	NA	NA	NA	NA	NA	NA	NA	25.876	26.0791	25.0282	25.5562	NA	NA	NA	NA
2077	Q8L7W8	FUCO2_ARATH	Alpha-L-fucosidase 2 (EC 3.2.1.51) (Alpha-1,2-fucosidase 2) (Alpha-L-fucosidase 95A) (AtFuc95A) (Alpha-L-fucoside fucohydrolase 2) (Protein ALTERED XYLOGLUCAN 8)	AT4G34260	extracellular													0.645966	0.645966	0.645966	NA	NA	NA	NA	NA	NA	0.956066	0.956066	0.425748	26.0023	25.8102	25.9042	25.9066	NA	NA	NA	NA	NA	NA	NA	NA	25.8284	25.8038	25.7705	25.1847
886	F4K5E7	F4K5E7_ARATH	Alpha-mannosidase (EC 3.2.1.-)	AT5G13980	extracellular													0.4453	0.161966	0.4453	0.263308	0.795528	0.92364	0.588528	0.554549	0.554549	0.720956	0.720956	0.882018	28.2068	28.4303	28.8332	28.4379	28.6683	28.1949	28.8316	28.6976	29.0686	28.7646	28.3251	28.4628	28.6469	28.747	28.5684	28.6296
2361	A0A1I9LSB2	A0A1I9LSB2_ARATH	Alpha-mannosidase (EC 3.2.1.-)	AT3G26720	extracellular													0.0997596	0.97617	0.97617	NA	NA	NA	0.553056	0.570153	0.394494	0.512873	0.512873	0.512873	26.442	25.5948	26.4116	26.4524	NA	NA	NA	NA	26.7434	26.398	26.4717	25.9709	26.148	25.9422	26.3464	26.3622
2361	B3H6B8	B3H6B8_ARATH	Alpha-mannosidase (EC 3.2.1.-)	AT3G26720	extracellular													0.0997596	0.97617	0.97617	NA	NA	NA	0.553056	0.570153	0.394494	0.512873	0.512873	0.512873	26.442	25.5948	26.4116	26.4524	NA	NA	NA	NA	26.7434	26.398	26.4717	25.9709	26.148	25.9422	26.3464	26.3622
2361	A0A1I9LSB0	A0A1I9LSB0_ARATH	Alpha-mannosidase (EC 3.2.1.-)	AT3G26720	extracellular													0.0997596	0.97617	0.97617	NA	NA	NA	0.553056	0.570153	0.394494	0.512873	0.512873	0.512873	26.442	25.5948	26.4116	26.4524	NA	NA	NA	NA	26.7434	26.398	26.4717	25.9709	26.148	25.9422	26.3464	26.3622
2361	A0A1I9LSB1	A0A1I9LSB1_ARATH	Alpha-mannosidase (EC 3.2.1.-)	AT3G26720	extracellular													0.0997596	0.97617	0.97617	NA	NA	NA	0.553056	0.570153	0.394494	0.512873	0.512873	0.512873	26.442	25.5948	26.4116	26.4524	NA	NA	NA	NA	26.7434	26.398	26.4717	25.9709	26.148	25.9422	26.3464	26.3622
2361	P94078	MANA1_ARATH	Alpha-mannosidase At3g26720 (EC 3.2.1.24)	AT3G26720	extracellular													0.0997596	0.97617	0.97617	NA	NA	NA	0.553056	0.570153	0.394494	0.512873	0.512873	0.512873	26.442	25.5948	26.4116	26.4524	NA	NA	NA	NA	26.7434	26.398	26.4717	25.9709	26.148	25.9422	26.3464	26.3622
1570	F4IZC8	F4IZC8_ARATH	Alpha-soluble NSF attachment protein 2	AT3G56190	vacuole		*											0.418197	0.0269004	0.91222	0.671245	0.98245	0.671245	0.655599	0.223283	0.223283	0.688655	0.900458	0.449416	29.0348	29.2847	29.8391	29.0605	29.3351	29.0551	29.3431	28.9795	29.8977	29.7477	29.3188	29.1299	29.1843	29.2752	29.2007	29.0172
1570	Q9SPE6	SNAA2_ARATH	Alpha-soluble NSF attachment protein 2 (Alpha-SNAP2) (N-ethylmaleimide-sensitive factor attachment protein alpha 2)	AT3G56190	vacuole		*											0.418197	0.0269004	0.91222	0.671245	0.98245	0.671245	0.655599	0.223283	0.223283	0.688655	0.900458	0.449416	29.0348	29.2847	29.8391	29.0605	29.3351	29.0551	29.3431	28.9795	29.8977	29.7477	29.3188	29.1299	29.1843	29.2752	29.2007	29.0172
1500	Q9S7Y7	XYL1_ARATH	Alpha-xylosidase 1 (EC 3.2.1.177)	AT1G68560	extracellular													0.766441	0.0615467	0.0851969	0.737093	0.737093	0.737093	0.788029	0.554928	0.220871	0.61729	0.980033	0.295384	31.0546	31.0074	30.6217	31.3499	30.9099	30.7416	30.8077	30.6118	30.3822	30.3115	30.5786	30.9057	31.0595	31.1491	31.0628	31.2993
134	Q8GXR9	NDC1_ARATH	Alternative NAD(P)H-ubiquinone oxidoreductase C1, chloroplastic/mitochondrial (EC 1.6.5.9) (Alternative NADH dehydrogenase NDC1) (Demethylphylloquinone reductase NDC1) (EC 1.6.5.12) (NADH:ubiquinone reductase (non-electrogenic) NDC1)	AT5G08740	plastid,mitochondrion						***							NA	NA	NA	0.208076	0.104774	0.000359218	0.914856	0.247953	0.247953	0.415979	0.399716	0.285955	NA	NA	NA	NA	27.4119	27.2678	27.2086	28.1758	26.9238	26.9863	27.5809	27.6238	27.2627	27.4221	27.4913	27.5823
1008	F4JZM6	F4JZM6_ARATH	Aluminum induced protein with YGL and LRDR motifs	AT5G19140	plasma membrane													0.697365	0.742292	0.697365	0.225428	0.511579	0.915914	NA	NA	NA	0.624806	0.473178	0.307052	27.0137	27.433	27.2	26.5369	27.9057	27.3575	27.6778	27.8784	NA	NA	NA	NA	27.4601	27.2427	27.845	26.6716
1008	A0A1P8B9Q2	A0A1P8B9Q2_ARATH	Aluminum induced protein with YGL and LRDR motifs	AT5G19140	plasma membrane													0.697365	0.742292	0.697365	0.225428	0.511579	0.915914	NA	NA	NA	0.624806	0.473178	0.307052	27.0137	27.433	27.2	26.5369	27.9057	27.3575	27.6778	27.8784	NA	NA	NA	NA	27.4601	27.2427	27.845	26.6716
549	Q9FG81	Q9FG81_ARATH	Aluminum induced protein with YGL and LRDR motifs (Aluminum-induced protein-like) (Putative aluminum-induced protein)	AT5G43830	cytosol													0.676771	0.676771	0.676771	0.747628	0.747628	0.747628	0.994437	0.685798	0.685798	0.644796	0.513279	0.5851	28.9235	28.7111	28.7218	28.6787	28.2323	29.0357	28.7403	28.4532	28.3562	28.3545	28.5408	28.6044	29.1433	29.0685	28.9155	29.0211
1008	Q94BR2	Q94BR2_ARATH	Aluminum induced protein with YGL and LRDR motifs (Putative aluminium-induced protein)	AT5G19140	plasma membrane													0.697365	0.742292	0.697365	0.225428	0.511579	0.915914	NA	NA	NA	0.624806	0.473178	0.307052	27.0137	27.433	27.2	26.5369	27.9057	27.3575	27.6778	27.8784	NA	NA	NA	NA	27.4601	27.2427	27.845	26.6716
310	Q9FR37	AMI1_ARATH	Amidase 1 (AtAMI1) (EC 3.5.1.4) (Translocon at the outer membrane of chloroplasts 64-I) (AtTOC64-I)	AT1G08980	cytosol													0.220561	0.0581239	0.310289	0.591492	0.997239	0.268624	0.527487	0.743659	0.527487	0.382629	0.382629	0.382629	27.577	27.196	26.8367	27.3216	27.7632	27.5951	27.7641	28.2039	26.7865	26.0624	26.9972	27.4019	27.5896	27.7198	27.4815	27.6992
56	Q9STG9	ASE2_ARATH	Amidophosphoribosyltransferase 2, chloroplastic (AtATase2) (AtPURF2) (PRPP2) (EC 2.4.2.14) (Glutamine phosphoribosylpyrophosphate amidotransferase 2) (AtGPRAT2) (Protein CHLOROPLAST IMPORT APPARATUS 1) (Protein DIFFERENTIAL DEVELOPMENT OF VASCULAR ASSOCIATED CELLS)	AT4G34740	plastid									*			*	0.904734	0.119203	0.119203	0.192247	0.721924	0.192247	0.390001	0.100571	0.0368323	0.429084	0.628988	0.0431666	28.5568	28.5107	27.7555	29.2004	28.1124	29.1705	28.3693	29.2665	26.843	27.3644	28.1639	28.9595	28.6506	28.4927	28.5621	29.044
2463	Q8L742	Q8L742_ARATH	Amine oxidase (EC 1.4.3.-)	AT4G12290	plasma membrane													NA	NA	NA	NA	NA	NA	0.35395	0.462031	0.139259	NA	NA	NA	NA	NA	NA	NA	NA	NA	NA	NA	27.5499	28.157	27.1314	26.2748	NA	NA	NA	NA
2463	A0A1P8B956	A0A1P8B956_ARATH	Amine oxidase (EC 1.4.3.-)	AT4G12290	plasma membrane													NA	NA	NA	NA	NA	NA	0.35395	0.462031	0.139259	NA	NA	NA	NA	NA	NA	NA	NA	NA	NA	NA	27.5499	28.157	27.1314	26.2748	NA	NA	NA	NA
2251	Q9C6Y8	Q9C6Y8_ARATH	Aminoacylase, putative (Peptidase M20/M25/M40 family protein)	AT1G44180	endoplasmic reticulum													0.810441	0.810441	0.841862	NA	NA	NA	0.549588	0.319458	0.297681	0.878729	0.878729	0.878729	26.246	26.6637	26.577	26.0536	NA	NA	NA	NA	27.1333	26.6792	26.0065	25.4533	26.0219	25.3014	25.5016	25.8769
302	A0A2H1ZEA9	A0A2H1ZEA9_ARATH	Aminomethyltransferase (EC 2.1.2.10) (Glycine cleavage system T protein)	AT1G11860	mitochondrion													0.539487	0.151994	0.262277	0.940014	0.940014	0.552271	0.745231	0.43078	0.367793	0.232015	0.654647	0.192426	34.0713	33.9107	33.5128	34.3829	34.1342	34.1598	34.0592	34.5926	33.2735	33.4623	34.0285	34.4309	34.2293	34.0812	34.2777	34.4273
302	O65396	GCST_ARATH	Aminomethyltransferase, mitochondrial (EC 2.1.2.10) (Glycine cleavage system T protein) (GCVT)	AT1G11860	mitochondrion													0.539487	0.151994	0.262277	0.940014	0.940014	0.552271	0.745231	0.43078	0.367793	0.232015	0.654647	0.192426	34.0713	33.9107	33.5128	34.3829	34.1342	34.1598	34.0592	34.5926	33.2735	33.4623	34.0285	34.4309	34.2293	34.0812	34.2777	34.4273
794	Q8VZH2	APM1_ARATH	Aminopeptidase M1 (EC 3.4.11.2) (Alpha-aminoacylpeptide hydrolase)	AT4G33090	cytosol													0.762372	0.532012	0.578817	0.897961	0.889363	0.897961	0.870136	0.457768	0.457768	0.834486	0.570038	0.570038	30.0818	30.1134	29.9616	30.1682	30.1127	30.229	29.9273	30.195	29.3136	29.0893	30.0717	29.9883	30.1687	30.1955	30.2852	30.2683
828	A0A1P8B665	A0A1P8B665_ARATH	Aminopeptidase P1	AT4G36760	cytosol													0.176735	0.347965	0.347965	0.767301	0.686175	0.772691	0.247389	0.498556	0.247389	0.950163	0.950163	0.950163	27.9707	28.3097	28.1913	27.7841	27.8202	27.7271	28.0711	27.8841	27.9617	28.1977	28.0882	27.7111	27.6737	27.6072	27.6251	27.618
828	A0A1P8B667	A0A1P8B667_ARATH	Aminopeptidase P1	AT4G36760	cytosol													0.176735	0.347965	0.347965	0.767301	0.686175	0.772691	0.247389	0.498556	0.247389	0.950163	0.950163	0.950163	27.9707	28.3097	28.1913	27.7841	27.8202	27.7271	28.0711	27.8841	27.9617	28.1977	28.0882	27.7111	27.6737	27.6072	27.6251	27.618
828	F4JQH3	AMPP1_ARATH	Aminopeptidase P1 (AtAPP1) (EC 3.4.11.9)	AT4G36760	cytosol													0.176735	0.347965	0.347965	0.767301	0.686175	0.772691	0.247389	0.498556	0.247389	0.950163	0.950163	0.950163	27.9707	28.3097	28.1913	27.7841	27.8202	27.7271	28.0711	27.8841	27.9617	28.1977	28.0882	27.7111	27.6737	27.6072	27.6251	27.618
1234	Q8RY11	AMPP2_ARATH	Aminopeptidase P2 (AtAPP2) (EC 3.4.11.9)	AT3G05350	plastid													0.245576	0.245576	0.0876514	0.841611	0.841611	0.841611	0.751849	0.90503	0.925228	0.887156	0.887156	0.887156	28.9651	28.7068	28.7255	28.4924	28.9227	28.3447	28.6761	28.7911	28.8377	28.5717	28.7681	28.8585	28.6123	28.662	28.5858	28.633
2618	O80452	AMPD_ARATH	AMP deaminase (AtAMPD) (EC 3.5.4.6) (Protein EMBRYONIC FACTOR 1)	AT2G38280	endoplasmic reticulum													NA	NA	NA	NA	NA	NA	NA	NA	NA	0.807324	0.890739	0.807324	NA	NA	NA	NA	NA	NA	NA	NA	NA	NA	NA	NA	28.6953	27.2698	28.2189	27.0605
2031	A0A1P8B2B8	A0A1P8B2B8_ARATH	AMP-dependent synthetase and ligase family protein	AT2G47240	cytosol													0.658772	0.658772	0.658772	NA	NA	NA	NA	NA	NA	0.693564	0.183069	0.489088	26.5283	26.209	26.3829	26.3371	NA	NA	NA	NA	NA	NA	NA	NA	26.2746	26.3316	26.6357	26.4206
1966	Q8L7Z3	DRE2_ARATH	Anamorsin homolog (Fe-S cluster assembly protein DRE2 homolog)	AT5G18400	endoplasmic reticulum,cytosol													0.903117	0.268286	0.268286	NA	NA	NA	0.867234	0.964253	0.982328	0.852187	0.852187	0.852187	26.4579	26.4339	26.7701	26.7189	NA	NA	NA	NA	26.782	25.9105	26.5611	26.764	26.6561	26.7205	26.5809	26.5702
1658	Q9SAR5	AKR2A_ARATH	Ankyrin repeat domain-containing protein 2A (AtAKR2)	AT4G35450	cytosol													0.458972	0.113677	0.609982	0.401502	0.720695	0.720695	0.957104	0.35652	0.35652	0.676924	0.818813	0.639281	30.8169	31.1637	31.7016	30.9748	31.5223	30.4476	31.3288	31.0952	32.36	32.3242	31.5001	31.2704	31.048	31.1714	30.9995	30.7841
1136	Q29Q26	AKR2B_ARATH	Ankyrin repeat domain-containing protein 2B	AT2G17390	nucleus		*											0.22012	0.0392489	0.637215	0.540518	0.855089	0.858129	0.799549	0.460201	0.349701	0.791431	0.819866	0.791431	29.8332	30.2806	30.6862	29.9498	30.3297	29.5896	30.0837	30.2441	31.3348	31.1862	30.5993	30.1901	29.9619	30.0889	29.9091	29.8065
2573	A8MR72	A8MR72_ARATH	Ankyrin repeat family protein	AT2G26210	cytosol													NA	NA	NA	NA	NA	NA	NA	NA	NA	0.906688	0.906688	0.906688	NA	NA	NA	NA	NA	NA	NA	NA	NA	NA	NA	NA	25.4687	25.7053	25.7684	25.816
2573	Q8VZ34	Q8VZ34_ARATH	Ankyrin repeat family protein	AT2G26210	cytosol													NA	NA	NA	NA	NA	NA	NA	NA	NA	0.906688	0.906688	0.906688	NA	NA	NA	NA	NA	NA	NA	NA	NA	NA	NA	NA	25.4687	25.7053	25.7684	25.816
1658	F4JN13	F4JN13_ARATH	Ankyrin repeat-containing protein 2	AT4G35450	cytosol													0.458972	0.113677	0.609982	0.401502	0.720695	0.720695	0.957104	0.35652	0.35652	0.676924	0.818813	0.639281	30.8169	31.1637	31.7016	30.9748	31.5223	30.4476	31.3288	31.0952	32.36	32.3242	31.5001	31.2704	31.048	31.1714	30.9995	30.7841
1658	F4JN17	F4JN17_ARATH	Ankyrin repeat-containing protein 2	AT4G35450	cytosol													0.458972	0.113677	0.609982	0.401502	0.720695	0.720695	0.957104	0.35652	0.35652	0.676924	0.818813	0.639281	30.8169	31.1637	31.7016	30.9748	31.5223	30.4476	31.3288	31.0952	32.36	32.3242	31.5001	31.2704	31.048	31.1714	30.9995	30.7841
1772	F4KGH1	F4KGH1_ARATH	Annexin	AT5G65020	cytosol,plasma membrane				*									0.646239	0.313752	0.56708	0.0472998	0.654921	0.0741309	0.926704	0.770368	0.926704	0.885731	0.885731	0.885731	28.4293	28.3357	28.0735	28.5675	28.4661	27.6669	28.3635	27.8345	28.0681	28.1072	28.564	28.1857	28.5436	28.5005	28.617	28.5281
1842	Q9SYT0	ANXD1_ARATH	Annexin D1 (AnnAt1) (Annexin A1)	AT1G35720	peroxisome		*							*			***	0.151983	0.0422482	0.19237	0.206566	0.659352	0.123025	0.72439	0.142516	0.0139939	0.863906	0.863906	0.00025151	32.5223	32.9848	33.2289	32.1595	32.8717	32.2679	32.7233	31.8222	34.6073	34.4237	33.6557	32.4722	32.8426	32.8766	32.86	32.1964
1772	Q9XEE2	ANXD2_ARATH	Annexin D2 (AnnAt2)	AT5G65020	cytosol,plasma membrane				*									0.646239	0.313752	0.56708	0.0472998	0.654921	0.0741309	0.926704	0.770368	0.926704	0.885731	0.885731	0.885731	28.4293	28.3357	28.0735	28.5675	28.4661	27.6669	28.3635	27.8345	28.0681	28.1072	28.564	28.1857	28.5436	28.5005	28.617	28.5281
2746	Q9SNE0	Q9SNE0_ARATH	Anthranilate N-hydroxycinnamoyl/benzoyltransferase-like protein (HXXXD-type acyl-transferase family protein)	AT3G50270	plastid													NA	NA	NA	NA	NA	NA	NA	NA	NA	0.851457	0.851457	0.851457	NA	NA	NA	NA	NA	NA	NA	NA	NA	NA	NA	NA	25.7425	25.9258	25.842	25.5879
2696	Q9FH98	Q9FH98_ARATH	Anthranilate N-hydroxycinnamoyl/benzoyltransferase-like protein (HXXXD-type acyl-transferase family protein) (Putative anthranilate N-hydroxycinnamoyl/benzoyltransferase)	AT5G67150	cytosol													NA	NA	NA	NA	NA	NA	NA	NA	NA	0.959054	0.959054	0.959054	NA	NA	NA	NA	NA	NA	NA	NA	NA	NA	NA	NA	25.8673	25.8483	25.8866	25.6242
2261	Q9C5F4	Q9C5F4_ARATH	Anthranilate phosphoribosyltransferase	AT1G70570	plastid													0.986473	0.986473	0.986473	NA	NA	NA	0.983405	0.983405	0.983405	0.0940653	0.0940653	0.199108	25.9758	26.0025	26.1568	26.1472	NA	NA	NA	NA	26.2962	26.3021	26.2827	26.4027	25.994	26.4295	26.472	26.3053
2261	F4I5H7	F4I5H7_ARATH	Anthranilate phosphoribosyltransferase	AT1G70570	plastid													0.986473	0.986473	0.986473	NA	NA	NA	0.983405	0.983405	0.983405	0.0940653	0.0940653	0.199108	25.9758	26.0025	26.1568	26.1472	NA	NA	NA	NA	26.2962	26.3021	26.2827	26.4027	25.994	26.4295	26.472	26.3053
698	Q02166	TRPD_ARATH	Anthranilate phosphoribosyltransferase, chloroplastic (EC 2.4.2.18)	AT5G17990	plastid													0.860826	0.247521	0.406676	0.854433	0.854433	0.854433	0.965885	0.689531	0.689531	0.792621	0.792621	0.952583	28.3783	28.4042	28.0975	28.2333	28.1845	28.427	28.3279	28.3156	27.9388	27.9534	28.211	28.2682	28.087	27.9675	27.9765	28.0732
2625	A0A1P8B1S3	A0A1P8B1S3_ARATH	Anthranilate synthase 2	AT2G29690	plastid													NA	NA	NA	NA	NA	NA	NA	NA	NA	0.294222	0.294222	0.294222	NA	NA	NA	NA	NA	NA	NA	NA	NA	NA	NA	NA	25.3929	25.7364	25.7364	25.7432
2625	P32069	TRPX_ARATH	Anthranilate synthase alpha subunit 2, chloroplastic (EC 4.1.3.27) (Anthranilate synthase component 1-2) (Anthranilate synthase component I-2)	AT2G29690	plastid													NA	NA	NA	NA	NA	NA	NA	NA	NA	0.294222	0.294222	0.294222	NA	NA	NA	NA	NA	NA	NA	NA	NA	NA	NA	NA	25.3929	25.7364	25.7364	25.7432
2584	F4IEP9	F4IEP9_ARATH	AP-1 complex subunit gamma	AT1G60070	golgi													NA	NA	NA	NA	NA	NA	NA	NA	NA	0.933083	0.883665	0.883665	NA	NA	NA	NA	NA	NA	NA	NA	NA	NA	NA	NA	25.6185	25.6036	25.7155	25.7652
2584	Q9ZUI6	AP1G2_ARATH	AP-1 complex subunit gamma-2 (Adaptor protein complex AP-1 large subunit gamma-2) (Adaptor-related protein complex 1 subunit gamma-2) (Clathrin assembly protein complex 1 gamma-2 large chain) (Gamma-adaptin 2)	AT1G60070	golgi													NA	NA	NA	NA	NA	NA	NA	NA	NA	0.933083	0.883665	0.883665	NA	NA	NA	NA	NA	NA	NA	NA	NA	NA	NA	NA	25.6185	25.6036	25.7155	25.7652
2411	O22715	AP1M2_ARATH	AP-1 complex subunit mu-2 (Adaptor protein complex AP-1 subunit mu-2) (Adaptor protein-1 mu-adaptin 2) (Adaptor-related protein complex 1 subunit mu-2) (At-muB2-Ad) (Clathrin assembly protein complex 1 mu-2 medium chain) (Mu1-adaptin 2) (Protein HAPLESS 13)	AT1G60780	golgi													NA	NA	NA	NA	NA	NA	NA	NA	NA	0.905205	0.870047	0.870047	NA	NA	NA	NA	NA	NA	NA	NA	NA	NA	NA	NA	26.5505	26.6176	26.0294	26.3517
1176	Q8LPK4	AP2A2_ARATH	AP-2 complex subunit alpha-2 (Adaptor protein complex AP-2 subunit alpha-2) (Adaptor-related protein complex 2 subunit alpha-2) (Alpha-adaptin 2) (Clathrin assembly protein complex 2 alpha-C large chain) (At-aC-Ad) (At-alphaC-Ad)	AT5G22780	plasma membrane		*											0.70767	0.0222198	0.70767	0.913815	0.913815	0.913815	0.770711	0.233596	0.233596	0.998841	0.998841	0.998841	27.937	27.8601	27.2831	28.0059	27.6241	27.7168	27.4751	27.5205	26.91	27.0671	27.5643	27.6672	27.9238	27.9402	27.9194	27.9404
2135	Q8L7A9	AP4E_ARATH	AP-4 complex subunit epsilon (AP-4 adaptor complex subunit epsilon) (Adaptor-related protein complex 4 subunit epsilon) (Epsilon subunit of AP-4) (Epsilon-adaptin)	AT1G31730	nucleus													0.313354	0.136701	0.335561	NA	NA	NA	NA	NA	NA	0.74489	0.667468	0.817495	26.9196	26.3786	25.9598	26.5429	NA	NA	NA	NA	NA	NA	NA	NA	26.4074	26.3135	26.6387	26.451
1503	F4IGU7	F4IGU7_ARATH	Apoptosis inhibitory protein 5 (API5)	AT2G34040	cytosol													0.219896	0.420904	0.771084	0.823231	0.823231	0.823231	0.274192	0.274192	0.765569	0.90424	0.90424	0.90424	28.4174	28.8461	28.683	28.4727	28.6438	28.3932	28.4587	28.3431	28.7916	28.4502	28.4833	28.713	28.6796	28.6944	28.643	28.7141
1503	O22957	O22957_ARATH	Apoptosis inhibitory protein 5 (API5) (At2g34040) (Expressed protein)	AT2G34040	cytosol													0.219896	0.420904	0.771084	0.823231	0.823231	0.823231	0.274192	0.274192	0.765569	0.90424	0.90424	0.90424	28.4174	28.8461	28.683	28.4727	28.6438	28.3932	28.4587	28.3431	28.7916	28.4502	28.4833	28.713	28.6796	28.6944	28.643	28.7141
2539	Q8H114	Q8H114_ARATH	Appr-1-p processing enzyme family protein	AT2G40600	plastid													NA	NA	NA	NA	NA	NA	0.909512	0.312503	0.312503	0.444047	0.289786	0.697659	NA	NA	NA	NA	NA	NA	NA	NA	27.6568	27.7183	26.8586	26.9389	26.938	26.1578	25.4103	26.6687
1938	F4JKD5	F4JKD5_ARATH	APS reductase 3	AT4G21990	plastid													0.737669	0.304903	0.304903	NA	NA	NA	NA	NA	NA	NA	NA	NA	25.6702	25.5161	25.1592	25.0838	NA	NA	NA	NA	NA	NA	NA	NA	NA	NA	NA	NA
224	Q06611	PIP12_ARATH	Aquaporin PIP1-2 (AtPIP1;2) (Plasma membrane intrinsic protein 1b) (PIP1b) (Transmembrane protein A) (AthH2) (TMP-A)	AT2G45960	plasma membrane		*							*				0.195991	0.0371329	0.0876624	0.784932	0.784932	0.784932	0.404117	0.15881	0.0302326	0.667358	0.615519	0.615519	29.8533	29.3613	28.9241	30.5101	29.7315	30.6732	30.1481	30.2899	28.5368	28.1396	29.3586	30.0476	30.3735	30.1797	30.0022	30.7191
2631	Q08733	PIP13_ARATH	Aquaporin PIP1-3 (AtPIP1;3) (Plasma membrane intrinsic protein 1c) (PIP1c) (Transmembrane protein B) (TMP-B)	AT1G01620	plasma membrane													NA	NA	NA	NA	NA	NA	NA	NA	NA	0.78449	0.78449	0.78449	NA	NA	NA	NA	NA	NA	NA	NA	NA	NA	NA	NA	27.1622	26.251	26.7678	26.8809
1712	P43286	PIP21_ARATH	Aquaporin PIP2-1 (Plasma membrane intrinsic protein 2-1) (AtPIP2;1) (Plasma membrane intrinsic protein 2a) (PIP2a)	AT3G53420	plasma membrane													0.525818	0.227189	0.227189	0.519807	0.596888	0.596888	0.713555	0.0994193	0.0587094	0.833487	0.522911	0.522911	29.1808	28.7533	28.1092	30.1306	29.1725	29.9824	29.6164	28.6553	27.9479	28.1568	29.2164	29.7553	30.2127	30.1297	29.7987	30.5261
2373	P43287	PIP22_ARATH	Aquaporin PIP2-2 (Plasma membrane intrinsic protein 2-2) (AtPIP2;2) (Plasma membrane intrinsic protein 2b) (PIP2b) (TMP2b)	AT2G37170	plasma membrane													NA	NA	NA	NA	NA	NA	NA	NA	NA	0.903289	0.903289	0.334808	NA	NA	NA	NA	NA	NA	NA	NA	NA	NA	NA	NA	25.7404	25.537	25.6035	26.5463
1916	P93004	PIP27_ARATH	Aquaporin PIP2-7 (Plasma membrane intrinsic protein 2-7) (AtPIP2;7) (Plasma membrane intrinsic protein 3) (Salt stress-induced major intrinsic protein)	AT4G35100	plasma membrane													0.696793	0.078692	0.108242	NA	NA	NA	NA	NA	NA	0.918927	0.896811	0.896811	27.7669	27.5931	26.6289	28.5335	NA	NA	NA	NA	NA	NA	NA	NA	28.4833	28.4419	28.3104	28.7334
987	P25818	TIP11_ARATH	Aquaporin TIP1-1 (Aquaporin TIP) (Gamma-tonoplast intrinsic protein) (Gamma-TIP) (Tonoplast intrinsic protein 1-1) (AtTIP1;1) (Tonoplast intrinsic protein, root-specific RB7)	AT2G36830	vacuole													0.782223	0.249751	0.802928	0.973673	0.973673	0.99492	0.598897	0.593868	0.404263	0.574288	0.574288	0.878687	29.7751	29.2407	27.5442	30.0505	29.2918	28.5711	28.1215	29.2784	28.7939	28.0816	29.6964	30.1919	30.2729	29.9601	29.9067	30.3702
5	Q41963	TIP12_ARATH	Aquaporin TIP1-2 (Gamma-tonoplast intrinsic protein 2) (Gamma-TIP2) (Salt stress-induced tonoplast intrinsic protein) (Tonoplast intrinsic protein 1-2) (AtTIP1;2)	AT3G26520	vacuole													0.857273	0.139339	0.106139	0.342744	0.342744	0.342744	0.558962	0.615835	0.53387	0.916866	0.916866	0.916866	29.9073	29.9802	29.2225	30.8002	28.6513	30.4527	30.4315	30.6639	29.197	28.1277	29.788	30.5481	31.2785	31.0839	31.0607	31.1654
2084	P46637	ARGI1_ARATH	Arginase 1, mitochondrial (EC 3.5.3.1) (Agmatinase ARGAH1) (EC 3.5.3.11) (Arginine amidohydrolase 1)	AT4G08900	mitochondrion													0.396867	0.514886	0.396867	NA	NA	NA	0.868604	0.58977	0.868604	NA	NA	NA	26.6505	27.0816	26.3653	26.2672	NA	NA	NA	NA	27.3273	27.0385	28.2114	26.9158	NA	NA	NA	NA
48	Q9ZPF5	ARGI2_ARATH	Arginase 2, chloroplastic/mitochondrial (EC 3.5.3.1) (Agmatinase ARGAH2) (EC 3.5.3.11) (Arginine amidohydrolase 2)	AT4G08870	mitochondrion													0.254405	0.668862	0.386919	0.345456	0.24262	0.24262	0.980041	0.338229	0.338229	0.821436	0.821436	0.347093	29.6427	30.0134	29.5479	29.8849	29.1151	29.7716	29.9966	30.304	30.6697	30.6583	31.1865	30.1471	29.3197	29.2364	29.1671	29.7638
949	Q9ZUR7	ARGJ_ARATH	Arginine biosynthesis bifunctional protein ArgJ, chloroplastic [Cleaved into: Arginine biosynthesis bifunctional protein ArgJ alpha chain; Arginine biosynthesis bifunctional protein ArgJ beta chain] [Includes: Glutamate N-acetyltransferase (GAT) (EC 2.3.1.35) (Ornithine acetyltransferase) (OATase) (Ornithine transacetylase); Amino-acid acetyltransferase (EC 2.3.1.1) (N-acetylglutamate synthase) (…	AT2G37500	plastid													0.473676	0.0915362	0.999164	0.259694	0.91916	0.992466	0.910407	0.330678	0.330678	0.342264	0.48735	0.630697	27.1892	27.3962	27.7829	27.189	27.1533	26.107	27.3491	27.1593	28.1688	28.2236	27.4353	27.5408	26.8391	27.6399	27.2928	27.0193
2100	Q9SII4	Q9SII4_ARATH	Arginine/serine-rich-like splicing factor (At2g17240/T23A1.10) (Expressed protein)	AT2G17240	plastid													0.707581	0.288977	0.707581	NA	NA	NA	0.828818	0.828818	0.828818	0.546903	0.947261	0.947261	27.6703	27.7875	28.2323	27.5389	NA	NA	NA	NA	27.6963	27.8242	27.2408	27.4585	26.7724	27.2552	26.7952	26.8635
630	O23247	SYRM_ARATH	Arginine--tRNA ligase, chloroplastic/mitochondrial (EC 6.1.1.19) (Arginyl-tRNA synthetase) (ArgRS) (Protein EMBRYO DEFECTIVE 1027)	AT4G26300	plastid													0.829069	0.050032	0.881355	0.179301	0.31608	0.454111	0.663727	0.663727	0.663727	0.671315	0.653815	0.653815	29.4334	29.485	29.0964	29.4154	29.0301	29.4983	29.3504	29.1977	28.5501	28.8591	29.1375	29.2402	29.3614	29.4229	29.4644	29.4978
2375	Q9C713	SYRC_ARATH	Arginine--tRNA ligase, cytoplasmic (EC 6.1.1.19) (Arginyl-tRNA synthetase) (ArgRS)	AT1G66530	cytosol													NA	NA	NA	NA	NA	NA	NA	NA	NA	0.374844	0.533663	0.152276	NA	NA	NA	NA	NA	NA	NA	NA	NA	NA	NA	NA	25.654	25.5649	25.7078	25.8438
799	Q9LEU8	ARLY_ARATH	Argininosuccinate lyase, chloroplastic (EC 4.3.2.1) (Arginosuccinase)	AT5G10920	plastid													0.763789	0.0967594	0.758154	0.508607	0.808479	0.910115	0.547009	0.0967174	0.0967174	0.127013	0.620278	0.884122	28.5061	28.5829	29.133	28.3911	28.8456	27.8821	28.5779	28.9253	29.612	29.3659	28.7993	28.7429	28.3972	28.68	28.4886	28.4138
532	Q9SZX3	ASSY_ARATH	Argininosuccinate synthase, chloroplastic (EC 6.3.4.5) (Citrulline--aspartate ligase)	AT4G24830	plastid													0.698135	0.99341	0.986073	0.490239	0.622198	0.490239	0.849425	0.849425	0.849425	0.875629	0.875629	0.875629	30.4086	30.525	30.4076	30.3821	30.2217	30.4525	30.3652	30.4505	30.4837	30.3832	30.5355	30.5679	30.3225	30.3488	30.3962	30.3072
630	Q7DLG4	Q7DLG4_ARATH	Arginyl-tRNA synthetase (EC 6.1.1.19)	AT4G26300	plastid													0.829069	0.050032	0.881355	0.179301	0.31608	0.454111	0.663727	0.663727	0.663727	0.671315	0.653815	0.653815	29.4334	29.485	29.0964	29.4154	29.0301	29.4983	29.3504	29.1977	28.5501	28.8591	29.1375	29.2402	29.3614	29.4229	29.4644	29.4978
630	A0A1P8B7W2	A0A1P8B7W2_ARATH	Arginyl-tRNA synthetase (EC 6.1.1.19)	AT4G26300	plastid													0.829069	0.050032	0.881355	0.179301	0.31608	0.454111	0.663727	0.663727	0.663727	0.671315	0.653815	0.653815	29.4334	29.485	29.0964	29.4154	29.0301	29.4983	29.3504	29.1977	28.5501	28.8591	29.1375	29.2402	29.3614	29.4229	29.4644	29.4978
630	A0A1P8B7W5	A0A1P8B7W5_ARATH	Arginyl-tRNA synthetase (EC 6.1.1.19)	AT4G26300	plastid													0.829069	0.050032	0.881355	0.179301	0.31608	0.454111	0.663727	0.663727	0.663727	0.671315	0.653815	0.653815	29.4334	29.485	29.0964	29.4154	29.0301	29.4983	29.3504	29.1977	28.5501	28.8591	29.1375	29.2402	29.3614	29.4229	29.4644	29.4978
630	A0A1P8B7W8	A0A1P8B7W8_ARATH	Arginyl-tRNA synthetase (EC 6.1.1.19)	AT4G26300	plastid													0.829069	0.050032	0.881355	0.179301	0.31608	0.454111	0.663727	0.663727	0.663727	0.671315	0.653815	0.653815	29.4334	29.485	29.0964	29.4154	29.0301	29.4983	29.3504	29.1977	28.5501	28.8591	29.1375	29.2402	29.3614	29.4229	29.4644	29.4978
475	F4J737	F4J737_ARATH	ARM repeat superfamily protein	AT3G59020	cytosol,nucleus													0.838756	0.502483	0.828495	0.686869	0.686869	0.686869	0.664372	0.512754	0.512754	0.611286	0.611286	0.611286	27.5003	27.4562	27.1406	27.3789	27.12	26.6792	26.8924	27.3879	26.6427	26.2479	27.2882	27.3547	27.0864	26.9279	26.9172	27.2555
493	A0A1I9LST8	A0A1I9LST8_ARATH	ARM repeat superfamily protein	AT3G01780	cytosol													NA	NA	NA	0.838612	0.838612	0.838612	NA	NA	NA	0.839266	0.839266	0.917002	NA	NA	NA	NA	26.6259	27.0545	26.4041	26.8831	NA	NA	NA	NA	27.4537	27.2768	27.3396	27.4739
874	A0A1P8BB34	A0A1P8BB34_ARATH	ARM repeat superfamily protein	AT5G36230	cytosol													0.34946	0.15023	0.840621	0.377544	0.700021	0.871397	0.604039	0.370772	0.223096	0.633727	0.633727	0.633727	28.6719	28.3971	28.1178	28.7193	28.3555	28.7243	28.2335	28.3954	27.6287	27.3387	28.2994	28.6148	28.7532	28.6701	28.6876	28.8409
943	A0A1P8AUF8	A0A1P8AUF8_ARATH	ARM repeat superfamily protein	AT1G23180	plastid													0.499741	0.811994	0.502814	0.980728	0.980728	0.980728	0.767245	0.767245	0.767245	0.527	0.52411	0.934416	27.0966	27.4414	27.1448	27.3225	26.8906	27.0155	27.0416	26.898	26.9898	26.8243	26.9069	27.1663	26.8707	26.7083	26.6327	26.8578
1269	Q93VS8	Q93VS8_ARATH	ARM repeat superfamily protein	AT5G19820	golgi													0.461585	0.207954	0.419647	0.834678	0.834678	0.834678	0.568193	0.191533	0.191494	0.618825	0.830427	0.660496	30.557	30.7275	30.9759	30.3525	30.4288	30.1107	30.5055	30.2741	31.4576	31.1896	30.6918	30.5334	30.1197	30.3372	30.0847	30.2386
1490	F4IYK3	F4IYK3_ARATH	ARM repeat superfamily protein	AT3G08943	cytosol,nucleus													0.899617	0.747011	0.272067	0.427625	0.60266	0.427625	0.542822	0.637171	0.542822	0.867513	0.867513	0.867513	28.3911	28.3683	28.2786	28.0564	28.0516	27.6542	27.9169	27.7604	28.5616	28.2209	28.4155	28.0828	27.9608	28.0847	28.0169	27.9795
1664	Q94K48	Q94K48_ARATH	ARM repeat superfamily protein	AT3G62530	mitochondrion													0.826426	0.826426	0.411326	0.0745961	0.664578	0.1272	0.388606	0.227706	0.132266	0.80473	0.590097	0.590097	31.0994	31.1761	31.1877	30.863	30.8699	30.2823	30.7893	30.4313	31.6352	31.3968	31.2352	31.0791	30.5819	30.6109	30.709	30.7397
2393	A0A1P8AX98	A0A1P8AX98_ARATH	ARM repeat superfamily protein	AT2G26780	cytosol,nucleus													NA	NA	NA	NA	NA	NA	NA	NA	NA	0.484557	0.460812	0.460812	NA	NA	NA	NA	NA	NA	NA	NA	NA	NA	NA	NA	24.159	24.5934	24.7035	24.7013
2393	F4IVJ8	F4IVJ8_ARATH	ARM repeat superfamily protein	AT2G26780	cytosol,nucleus													NA	NA	NA	NA	NA	NA	NA	NA	NA	0.484557	0.460812	0.460812	NA	NA	NA	NA	NA	NA	NA	NA	NA	NA	NA	NA	24.159	24.5934	24.7035	24.7013
943	Q8H0U3	Q8H0U3_ARATH	ARM repeat superfamily protein (At1g23180)	AT1G23180	plastid													0.499741	0.811994	0.502814	0.980728	0.980728	0.980728	0.767245	0.767245	0.767245	0.527	0.52411	0.934416	27.0966	27.4414	27.1448	27.3225	26.8906	27.0155	27.0416	26.898	26.9898	26.8243	26.9069	27.1663	26.8707	26.7083	26.6327	26.8578
530	Q8W498	Q8W498_ARATH	ARM repeat superfamily protein (At4g27640)	AT4G27640	golgi													0.859806	0.859806	0.859806	0.76399	0.505841	0.572639	0.616227	0.767381	0.767381	0.889308	0.286893	0.889308	26.2651	26.3686	26.2144	26.0438	26.0456	25.9604	25.6465	26.2745	26.1772	25.6739	26.3366	26.0655	25.9792	26.179	25.2684	26.116
874	Q93ZC2	Q93ZC2_ARATH	ARM repeat superfamily protein (AT5g36230/T30G6_9)	AT5G36230	cytosol													0.34946	0.15023	0.840621	0.377544	0.700021	0.871397	0.604039	0.370772	0.223096	0.633727	0.633727	0.633727	28.6719	28.3971	28.1178	28.7193	28.3555	28.7243	28.2335	28.3954	27.6287	27.3387	28.2994	28.6148	28.7532	28.6701	28.6876	28.8409
1185	Q9C969	ISS1_ARATH	Aromatic aminotransferase ISS1 (EC 2.6.1.27) (EC 2.6.1.5) (EC 2.6.1.88) (Methionine aminotransferase ISS1) (Phenylalanine aminotransferase ISS1) (Protein INDOLE SEVERE SENSITIVE 1) (Protein REVERSAL OF SAV3 PHENOTYPE 1) (Tryptophan aminotransferase ISS1) (Tyrosine aminotransferase ISS1)	AT1G80360	cytosol												**	0.498554	0.498554	0.895149	0.880394	0.880394	0.880394	0.870195	0.399756	0.399756	0.974146	0.114559	0.00111427	26.736	26.1142	26.1868	26.8173	26.6769	26.3915	26.7364	26.5701	25.9146	26.0217	26.5826	26.6618	26.3582	26.3546	26.5616	26.9909
605	Q9FX95	Q9FX95_ARATH	ARP protein (ARP protein (REF)) (At1g49670)	AT1G49670	peroxisome		*											0.980764	0.0318297	0.980764	0.967721	0.967721	0.967721	NA	NA	NA	0.620271	0.621058	0.871615	27.0241	26.944	25.9062	26.9359	26.6992	26.6767	26.8332	26.8813	NA	NA	NA	NA	26.8916	26.6288	26.7162	26.8632
605	F4I3C3	F4I3C3_ARATH	ARP protein (REF)	AT1G49670	peroxisome		*											0.980764	0.0318297	0.980764	0.967721	0.967721	0.967721	NA	NA	NA	0.620271	0.621058	0.871615	27.0241	26.944	25.9062	26.9359	26.6992	26.6767	26.8332	26.8813	NA	NA	NA	NA	26.8916	26.6288	26.7162	26.8632
953	A0A1P8B8W6	A0A1P8B8W6_ARATH	Ascorbate peroxidase 4	AT4G09010	plastid		*											0.976089	0.0251906	0.926178	0.455937	0.990695	0.990695	0.80518	0.300142	0.300142	0.818448	0.818448	0.818448	31.5967	31.5888	32.3964	31.5168	32.189	31.6799	32.1773	32.1937	32.7194	32.5523	32.0232	31.9871	31.7501	31.9198	31.8267	31.7795
953	A0A1P8B8Y3	A0A1P8B8Y3_ARATH	Ascorbate peroxidase 4	AT4G09010	plastid		*											0.976089	0.0251906	0.926178	0.455937	0.990695	0.990695	0.80518	0.300142	0.300142	0.818448	0.818448	0.818448	31.5967	31.5888	32.3964	31.5168	32.189	31.6799	32.1773	32.1937	32.7194	32.5523	32.0232	31.9871	31.7501	31.9198	31.8267	31.7795
992	Q9LV77	ASNS2_ARATH	Asparagine synthetase [glutamine-hydrolyzing] 2 (EC 6.3.5.4) (Glutamine-dependent asparagine synthetase 2)	AT5G65010	golgi											**		0.310999	0.148385	0.584603	0.965198	0.965198	0.965198	0.757515	0.401654	0.172895	0.0883971	0.00904	0.724103	30.0281	29.6664	29.4368	30.1693	29.8839	30.1527	29.8099	29.8656	27.7247	27.4603	28.5739	29.5573	30.7562	30.4201	30.0967	30.8136
781	A0A1P8B3X2	A0A1P8B3X2_ARATH	Asparagine--tRNA ligase (EC 6.1.1.22)	AT4G17300	plastid													0.749059	0.749059	0.749059	0.0761021	0.868935	0.752195	0.879348	0.500817	0.357758	0.787148	0.787148	0.787148	28.6807	28.6506	28.5811	28.6176	28.7944	28.4914	28.8147	28.8822	28.2032	28.248	28.502	28.7463	28.6473	28.5679	28.6884	28.7252
781	O48593	SYNO_ARATH	Asparagine--tRNA ligase, chloroplastic/mitochondrial (EC 6.1.1.22) (Asparaginyl-tRNA synthetase) (AsnRS) (AtNS1) (Protein OVULE ABORTION 8)	AT4G17300	plastid													0.749059	0.749059	0.749059	0.0761021	0.868935	0.752195	0.879348	0.500817	0.357758	0.787148	0.787148	0.787148	28.6807	28.6506	28.5811	28.6176	28.7944	28.4914	28.8147	28.8822	28.2032	28.248	28.502	28.7463	28.6473	28.5679	28.6884	28.7252
969	Q9SW96	SYNC1_ARATH	Asparagine--tRNA ligase, cytoplasmic 1 (EC 6.1.1.22) (Asparaginyl-tRNA synthetase 1) (AsnRS 1) (Protein EMBRYO DEFECTIVE 2755)	AT5G56680	cytosol													0.932503	0.932503	0.932503	0.983266	0.983266	0.983266	0.928911	0.928911	0.928911	0.84259	0.591698	0.500124	29.814	29.8707	29.7988	29.8209	29.7044	29.6843	29.7306	29.7004	29.5495	29.6155	29.6957	29.6875	29.7815	29.7652	29.8456	29.9029
1353	F4JTH0	F4JTH0_ARATH	Aspartate aminotransferase (EC 2.6.1.1)	AT4G31990	plastid									*				0.241573	0.091696	0.526933	0.757197	0.977139	0.757197	0.461767	0.0850678	0.0307434	0.45318	0.814668	0.45318	32.5174	32.7945	32.9823	32.4057	32.6341	32.2506	32.6246	32.4314	33.6154	33.412	32.9814	32.6116	32.283	32.4069	32.3085	32.1671
1353	B9DG21	B9DG21_ARATH	Aspartate aminotransferase (EC 2.6.1.1)	AT4G31990	plastid									*				0.241573	0.091696	0.526933	0.757197	0.977139	0.757197	0.461767	0.0850678	0.0307434	0.45318	0.814668	0.45318	32.5174	32.7945	32.9823	32.4057	32.6341	32.2506	32.6246	32.4314	33.6154	33.412	32.9814	32.6116	32.283	32.4069	32.3085	32.1671
790	P46644	AAT3_ARATH	Aspartate aminotransferase 3, chloroplastic (EC 2.6.1.1) (Protein YELLOW-LEAF-SPECIFIC GENE 4) (Transaminase A)	AT5G11520	peroxisome													0.449523	0.296684	0.449523	0.859156	0.952439	0.952439	0.901346	0.901346	0.960193	0.760033	0.760033	0.760033	28.8765	29.0868	28.5205	28.663	28.3887	28.7535	28.4937	28.473	28.055	27.7864	28.7316	28.0971	28.5244	28.3901	28.5703	28.4712
1353	P46248	AAT5_ARATH	Aspartate aminotransferase, chloroplastic (EC 2.6.1.1) (Transaminase A)	AT4G31990	plastid									*				0.241573	0.091696	0.526933	0.757197	0.977139	0.757197	0.461767	0.0850678	0.0307434	0.45318	0.814668	0.45318	32.5174	32.7945	32.9823	32.4057	32.6341	32.2506	32.6246	32.4314	33.6154	33.412	32.9814	32.6116	32.283	32.4069	32.3085	32.1671
1607	P46645	AAT2_ARATH	Aspartate aminotransferase, cytoplasmic isozyme 1 (EC 2.6.1.1) (Transaminase A)	AT5G19550	cytosol		*							**				0.0656107	0.0265223	0.229974	0.84928	0.84928	0.84928	0.939531	0.188343	0.00916406	0.793793	0.793793	0.836327	30.4292	30.9002	31.0469	30.1639	30.6621	30.5087	30.5397	30.2824	31.8699	31.8445	31.3377	30.4862	30.3287	30.4102	30.4911	30.2907
1768	P46643	AAT1_ARATH	Aspartate aminotransferase, mitochondrial (EC 2.6.1.1) (Transaminase A)	AT2G30970	mitochondrion						*							0.816945	0.816945	0.819916	0.0624359	0.0872502	0.0499899	0.902575	0.902575	0.400673	0.0650231	0.0650231	0.583319	30.603	30.7683	30.7203	30.6348	30.8152	30.3606	30.439	30.1929	31.266	31.1617	31.1771	30.7821	30.4254	30.6265	30.6792	30.4699
529	P49077	PYRB_ARATH	Aspartate carbamoyltransferase, chloroplastic (EC 2.1.3.2) (Aspartate transcarbamylase) (ATCase)	AT3G20330	plastid													0.712428	0.395584	0.395584	0.699407	0.699407	0.699407	0.938263	0.938263	0.938263	0.9557	0.327425	0.327425	28.1552	28.2182	27.9576	28.3595	27.6031	28.1608	27.9325	27.8337	28.3391	28.3833	28.4314	28.3168	28.3021	28.3297	28.5519	28.5615
936	Q8VYI4	Q8VYI4_ARATH	Aspartate-semialdehyde dehydrogenase (EC 1.2.1.11)	AT1G14810	plastid													0.830468	0.67228	0.375248	0.727346	0.637095	0.966682	0.937732	0.166644	0.166644	0.0612971	0.276919	0.147383	29.8483	29.8077	29.7022	30.094	29.9408	29.8314	29.6481	29.9503	29.5526	29.5355	29.9333	30.0037	29.8325	29.6404	29.9275	29.9696
2652	Q8H104	SYDC1_ARATH	Aspartate--tRNA ligase 1, cytoplasmic (EC 6.1.1.12) (Aspartyl-tRNA synthetase) (AspRS)	AT4G26870	cytosol													NA	NA	NA	NA	NA	NA	NA	NA	NA	0.252381	0.424597	0.239835	NA	NA	NA	NA	NA	NA	NA	NA	NA	NA	NA	NA	25.9468	25.5762	26.1668	26.3727
1184	Q9M084	SYDC2_ARATH	Aspartate--tRNA ligase 2, cytoplasmic (EC 6.1.1.12) (Aspartyl-tRNA synthetase) (AspRS) (Protein IMPAIRED IN BABA-INDUCED DISEASE IMMUNITY 1)	AT4G31180	cytosol													0.271316	0.0502102	0.504714	0.717331	0.961852	0.957812	0.85547	0.474424	0.391189	0.400125	0.9714	0.744574	28.7424	28.3121	27.7719	28.9576	28.2774	28.6473	28.2952	28.1709	27.1852	27.3399	28.219	28.7259	28.9488	28.7305	28.9432	29.0273
840	F4JJT9	SYDM_ARATH	Aspartate--tRNA ligase, chloroplastic/mitochondrial (EC 6.1.1.12) (Aspartyl-tRNA synthetase) (AspRS)	AT4G33760	plastid		*										*	0.187376	0.0374119	0.528253	0.846439	0.846439	0.846439	0.940952	0.311601	0.215788	0.285064	0.424291	0.043589	28.7332	28.3053	27.8418	28.578	28.2563	28.3919	28.1721	28.3158	27.5302	27.5642	28.1745	28.4871	28.3656	28.2494	28.4423	28.6484
770	A0A1P8AV08	A0A1P8AV08_ARATH	Aspartic proteinase A1	AT1G11910	vacuole													0.600181	0.159031	0.600181	0.345057	0.842422	0.842422	0.836936	0.329288	0.153452	0.802508	0.802508	0.802508	29.8331	29.9471	30.3002	29.717	30.0128	29.4527	29.9458	30.1059	31.4429	31.3569	30.8242	30.4301	29.6491	29.9587	29.7846	29.7069
770	O65390	APA1_ARATH	Aspartic proteinase A1 (EC 3.4.23.-)	AT1G11910	vacuole													0.600181	0.159031	0.600181	0.345057	0.842422	0.842422	0.836936	0.329288	0.153452	0.802508	0.802508	0.802508	29.8331	29.9471	30.3002	29.717	30.0128	29.4527	29.9458	30.1059	31.4429	31.3569	30.8242	30.4301	29.6491	29.9587	29.7846	29.7069
1989	A0A1P8BBD5	A0A1P8BBD5_ARATH	Aspartokinase (EC 2.7.2.4)	AT5G14060	plastid													0.499996	0.415194	0.499996	NA	NA	NA	0.976846	0.976846	0.976846	0.982845	0.993445	0.982845	26.8881	26.3986	26.1028	26.524	NA	NA	NA	NA	25.7996	25.6847	25.71	25.7	26.4501	26.303	26.4478	26.322
2236	Q9LYU8	AK1_ARATH	Aspartokinase 1, chloroplastic (EC 2.7.2.4) (Aspartate kinase 1)	AT5G13280	plastid													0.830589	0.712096	0.830589	NA	NA	NA	0.623529	0.447961	0.623529	0.80188	0.904039	0.80188	27.1471	27.1003	26.8937	27.2112	NA	NA	NA	NA	26.5898	26.2732	27.3524	27.057	26.9532	26.8771	26.9818	26.8625
1989	O23653	AK2_ARATH	Aspartokinase 2, chloroplastic (EC 2.7.2.4) (Aspartate kinase 2)	AT5G14060	plastid													0.499996	0.415194	0.499996	NA	NA	NA	0.976846	0.976846	0.976846	0.982845	0.993445	0.982845	26.8881	26.3986	26.1028	26.524	NA	NA	NA	NA	25.7996	25.6847	25.71	25.7	26.4501	26.303	26.4478	26.322
1698	O04496	AED3_ARATH	Aspartyl protease AED3 (EC 3.4.23.-) (Apoplastic EDS1-dependent protein 3)	AT1G09750	extracellular													0.564847	0.150915	0.354426	0.559535	0.625136	0.625136	0.803667	0.158016	0.158016	0.518625	0.647891	0.185584	30.3853	30.2247	30.8992	30.0817	30.5713	29.9148	30.2034	30.0902	30.6295	30.534	29.8817	29.7413	30.6453	30.7607	30.579	30.3424
1409	Q9LZ66	SIR_ARATH	Assimilatory sulfite reductase (ferredoxin), chloroplastic (AtSiR) (EC 1.8.7.1) (Sulfite reductase (ferredoxin))	AT5G04590	plastid													0.674936	0.674936	0.674936	0.92951	0.454301	0.454301	0.953733	0.854081	0.854081	0.811172	0.811172	0.811172	31.7426	31.789	31.6866	31.6897	31.7367	31.754	31.5259	31.5016	31.3008	31.2786	31.6938	31.4426	31.7878	31.6947	31.7457	31.7255
580	Q38842	Q38842_ARATH	AT0ZI1 protein (ATOZI1 protein) (Monopolar spindle protein (DUF1138)) (Stress-induced protein OZI1)	AT4G00860	mitochondrion		*						**	***				0.233656	0.0124356	0.911326	0.914385	0.914385	0.914385	0.566137	0.00362475	0.000377556	0.878963	0.840872	0.118497	27.9823	28.1691	28.4845	27.9964	27.2781	27.9329	28.0236	27.4747	28.6951	28.6363	28.245	27.9585	28.2307	28.256	28.1665	27.8348
682	Q8W592	Q8W592_ARATH	At1g01080/T25K16_7 (RNA-binding (RRM/RBD/RNP motifs) family protein) (Ribonucleoprotein, putative)	AT1G01080	plastid													0.783075	0.783075	0.783075	0.941605	0.941605	0.941605	0.985242	0.985242	0.985242	0.887975	0.887975	0.887975	30.1647	30.2657	30.125	30.2237	30.2625	30.3244	30.3771	30.4033	30.1583	30.2518	30.1539	30.2773	30.3643	30.2144	30.2731	30.2482
521	Q2HIQ2	Q2HIQ2_ARATH	At1g01170 (Ozone-responsive stress-like protein (DUF1138))	AT1G01170	mitochondrion	*		*										0.0110357	0.39782	0.0110357	0.821467	0.821467	0.821467	0.30042	0.30042	0.30042	0.795648	0.954063	0.383708	27.1861	27.5557	27.2836	27.5593	27.31	27.744	27.5001	27.5461	26.0312	27.5505	27.3173	27.4169	27.6774	27.5328	27.6964	27.1346
207	Q94K30	Q94K30_ARATH	AT1G01800 protein (NAD(P)-binding Rossmann-fold superfamily protein) (Putative carbonyl reductase)	AT1G01800	cytosol		*											0.284707	0.0123763	0.284707	0.98366	0.820203	0.820203	0.941326	0.0758993	0.0758993	0.708134	0.702585	0.702585	28.6875	28.9541	29.5398	28.4498	28.3727	28.4055	28.9851	28.9663	29.8514	29.8142	28.9386	28.9097	28.5747	28.6571	28.7779	28.4252
1266	Q2V4Q4	Q2V4Q4_ARATH	AT1G07320 protein (Ribosomal protein L4)	AT1G07320	plastid													0.911336	0.172372	0.828777	0.291509	0.77382	0.77382	0.850137	0.364263	0.505851	0.880601	0.495087	0.495087	31.9396	31.9202	32.2659	31.8551	32.1794	31.5562	32.2767	32.0271	32.6996	32.6103	31.8176	32.2227	31.7532	31.7303	31.6027	31.8841
2550	Q9LQQ3	Q9LQQ3_ARATH	At1g07750/F24B9_13 (F24B9.13 protein) (Putative globulin protein) (RmlC-like cupins superfamily protein)	AT1G07750	cytosol													NA	NA	NA	NA	NA	NA	0.946156	0.264494	0.946156	0.823456	0.823456	0.205195	NA	NA	NA	NA	NA	NA	NA	NA	25.8404	25.8146	26.4609	25.7289	26.5705	26.4176	26.2948	25.3132
2247	Q94JQ7	Q94JQ7_ARATH	At1g07830/F24B9_7 (Ribosomal protein L29 family protein)	AT1G07830	mitochondrion													0.998581	0.998581	0.998581	NA	NA	NA	0.981404	0.872435	0.981404	NA	NA	NA	26.8916	26.8054	26.8907	26.6793	NA	NA	NA	NA	25.8953	25.9526	26.5184	25.8787	NA	NA	NA	NA
2402	O80532	O80532_ARATH	At1g09490/F14J9_15 (F14J9.15 protein) (NAD(P)-binding Rossmann-fold superfamily protein) (Putative cinnamyl alcohol dehydrogenase)	AT1G09490	endoplasmic reticulum													NA	NA	NA	NA	NA	NA	0.893647	0.893647	0.0687617	0.575293	0.473017	0.473017	NA	NA	NA	NA	NA	NA	NA	NA	25.6868	25.7142	25.659	26.2203	25.6027	25.3242	25.0423	25.1318
1564	C0Z2L8	C0Z2L8_ARATH	AT1G09640 protein (Translation elongation factor EF1B, gamma chain)	AT1G09640	cytosol													0.604969	0.111444	0.604969	0.823608	0.769842	0.622794	0.972035	0.261635	0.261635	0.23898	0.446904	0.862936	30.2663	30.171	29.8317	30.3658	30.1436	30.1956	30.0342	29.7946	29.6606	29.6759	30.3051	30.3506	30.302	30.1429	30.2271	30.3161
1962	Q941B2	Q941B2_ARATH	At1g09870/F21M12_26 (Histidine acid phosphatase family protein)	AT1G09870	extracellular			*										0.878238	0.878238	0.0494452	NA	NA	NA	0.927224	0.927224	0.927224	0.693569	0.678886	0.530361	28.0971	28.304	28.314	26.6235	NA	NA	NA	NA	27.3858	28.7671	27.8732	27.5071	27.6	28.0893	26.6545	25.987
525	Q93W05	Q93W05_ARATH	At1g10590/F20B24_1 (Nucleic acid-binding, OB-fold-like protein)	AT1G10590	cytosol													0.784374	0.784374	0.784374	0.800868	0.800868	0.800868	0.684281	0.953577	0.684281	0.986955	0.986955	0.298504	28.2232	28.2843	28.107	28.1527	27.4252	27.9811	27.9097	27.6571	27.7588	27.4531	27.7781	27.9683	28.0069	27.9737	28.0182	26.9049
2388	C0Z2J1	C0Z2J1_ARATH	AT1G11360 protein (Adenine nucleotide alpha hydrolases-like superfamily protein)	AT1G11360	nucleus													NA	NA	NA	NA	NA	NA	NA	NA	NA	0.92316	0.410671	0.104799	NA	NA	NA	NA	NA	NA	NA	NA	NA	NA	NA	NA	24.9633	24.9782	25.1293	25.3578
644	Q9XI93	Q9XI93_ARATH	At1g13930/F16A14.27 (F16A14.14) (F7A19.2 protein) (Oleosin-B3-like protein)	AT1G13930	plastid		*											0.189725	0.0319417	0.15933	0.473061	0.957977	0.957977	0.970154	0.289569	0.322018	0.667686	0.667686	0.667686	31.8353	32.2586	32.8388	32.297	32.7952	31.6371	32.9008	32.9554	33.2293	33.249	32.2669	32.5403	32.5495	32.6912	32.4263	32.7341
121	Q9XI87	Q9XI87_ARATH	At1g14000 (F7A19.9 protein) (VH1-interacting kinase)	AT1G14000	golgi													0.435169	0.122692	0.503658	0.944078	0.944078	0.726625	0.44944	0.742082	0.612344	0.814104	0.814104	0.814104	27.1413	26.9279	26.6107	27.2862	26.5269	26.3765	26.5773	27.3303	26.6156	25.7375	26.843	27.198	27.3011	27.2359	27.3537	27.4342
2154	Q9LMR1	Q9LMR1_ARATH	At1g15730/F7H2_7 (Cobalamin biosynthesis CobW-like protein) (F7H2.7 protein) (Putative PRLI-interacting factor L)	AT1G15730	plastid													0.454343	0.536424	0.546408	NA	NA	NA	0.739712	0.739712	0.739712	0.764673	0.764673	0.75411	27.3898	26.8889	27.1309	27.2076	NA	NA	NA	NA	27.2759	26.7108	26.8157	26.6586	27.2987	27.3812	27.2431	27.1172
1620	Q9SHG8	Q9SHG8_ARATH	At1g17100 (SOUL heme-binding family protein) (SOUL-like protein) (Similar to SOUL Protein)	AT1G17100	extracellular	*	*	*										0.039422	0.039422	0.039422	0.158897	0.472752	0.467336	0.730366	0.730366	0.730366	0.761053	0.282167	0.282167	28.8981	29.3358	29.2995	29.2568	30.0136	29.1124	29.7214	29.6213	30.2547	30.3678	30.1093	30.0005	29.1992	29.2427	29.0631	29.0725
294	Q9LM40	Q9LM40_ARATH	AT1g18060/T10F20.23 (Microbial collagenase) (T10O22.3)	AT1G18060	plastid		*											0.126601	0.033151	0.70893	0.693595	0.747679	0.693595	0.946452	0.224437	0.0941046	0.942656	0.942656	0.438711	27.7285	27.2587	26.9564	27.8158	27.4075	27.1641	27.5471	27.8715	26.4924	26.5277	27.3388	27.8534	27.1742	27.1572	27.2382	27.5435
2433	Q93ZH5	Q93ZH5_ARATH	At1g21080/T22I11_9 (DNAJ heat shock N-terminal domain-containing protein)	AT1G21080	golgi													NA	NA	NA	NA	NA	NA	0.991843	0.550878	0.397212	0.981629	0.981629	0.151614	NA	NA	NA	NA	NA	NA	NA	NA	27.3667	27.3576	26.5332	25.9122	26.2951	26.2056	26.306	25.273
1407	Q501F7	Q501F7_ARATH	At1g21440 (Phosphoenolpyruvate carboxylase family protein)	AT1G21440	plastid		*											0.0507387	0.0179568	0.967032	0.88673	0.88673	0.88673	0.941531	0.305294	0.0790269	0.992467	0.992467	0.103894	28.2466	29.0051	29.3308	28.2586	28.9073	28.5652	28.8585	28.6732	29.846	29.8781	29.3258	28.6945	28.5751	28.5769	28.568	28.1385
2661	Q8RWB7	Q8RWB7_ARATH	At1g29790 (S-adenosyl-L-methionine-dependent methyltransferases superfamily protein)	AT1G29790	golgi													NA	NA	NA	NA	NA	NA	NA	NA	NA	0.873389	0.873389	0.694549	NA	NA	NA	NA	NA	NA	NA	NA	NA	NA	NA	NA	24.6224	24.7747	24.8385	25.2604
2540	Q9FXG0	Q9FXG0_ARATH	At1g29850/F1N18_19 (Double-stranded DNA-binding family protein) (F1N18.11 protein) (Putative apoptosis-related protein 19)	AT1G29850	nucleus													NA	NA	NA	NA	NA	NA	0.89451	0.473662	0.472348	0.616106	0.616106	0.958767	NA	NA	NA	NA	NA	NA	NA	NA	27.3899	27.4449	26.9596	26.7628	26.0618	26.8062	26.7631	26.0107
740	Q2HIK4	Q2HIK4_ARATH	At1g29990 (Prefoldin 6)	AT1G29990	cytosol													0.0646277	0.0646277	0.235473	0.394724	0.808975	0.808975	0.547621	0.205887	0.189729	0.630799	0.630799	0.630799	27.3917	27.9406	27.9529	27.6499	27.5884	27.1269	27.5193	27.6962	28.0249	27.9213	27.7211	27.5957	27.4384	27.5702	27.6363	27.5083
675	Q9FVR1	Q9FVR1_ARATH	At1g32160/F3C3_6 (Beta-casein (DUF760))	AT1G32160	plastid		*											0.0676469	0.0173457	0.0676469	0.860444	0.860444	0.860444	0.942794	0.687265	0.687265	0.952184	0.952184	0.952184	26.4311	27.0949	27.4879	27.0417	27.0016	26.7209	27.2407	27.1467	27.4294	27.407	27.0368	27.2288	27.1053	27.1113	27.1393	27.1636
2251	Q9LPE9	Q9LPE9_ARATH	At1g44820 (Peptidase M20/M25/M40 family protein) (T12C22.9 protein)	AT1G44820	endoplasmic reticulum													0.810441	0.810441	0.841862	NA	NA	NA	0.549588	0.319458	0.297681	0.878729	0.878729	0.878729	26.246	26.6637	26.577	26.0536	NA	NA	NA	NA	27.1333	26.6792	26.0065	25.4533	26.0219	25.3014	25.5016	25.8769
1632	Q8L7S1	Q8L7S1_ARATH	At1g45200 (At1g45200/At1g45200) (Triacylglycerol lipase-like 1)	AT1G45201	golgi													0.636763	0.105898	0.124859	0.636893	0.914611	0.749814	0.92103	0.380279	0.173671	0.468025	0.391889	0.391889	28.2943	28.0993	27.4056	29.0214	28.0192	28.8515	28.0973	27.6177	26.9941	27.0763	27.9336	28.8529	28.4253	28.1395	28.0353	28.8054
11	Q9FXA1	Q9FXA1_ARATH	AT1G49750 protein (At1g49750) (F14J22.4 protein) (Leucine-rich repeat (LRR) family protein)	AT1G49750	extracellular												*	0.130955	0.343341	0.279492	0.539811	0.539811	0.539811	0.882568	0.255954	0.237114	0.994758	0.994758	0.0207238	29.0639	28.6673	28.8494	29.3171	27.654	28.8041	29.0687	29.4787	28.6221	28.6591	28.2937	29.0837	29.3869	29.409	29.4098	29.803
2468	Q8LFL5	Q8LFL5_ARATH	At1g49975 (Photosystem I reaction center subunit N)	AT1G49975	plastid													NA	NA	NA	NA	NA	NA	0.816223	0.816223	0.816223	0.983943	0.983943	0.983943	NA	NA	NA	NA	NA	NA	NA	NA	25.7345	25.2255	25.5932	25.4507	25.4762	25.4685	25.3012	25.2443
260	Q9SX53	Q9SX53_ARATH	At1g50380/F14I3_27 (F14I3.4 protein) (Prolyl oligopeptidase family protein)	AT1G50380	cytosol			*						*				0.409377	0.743185	0.0457747	0.237166	0.680869	0.225504	0.214117	0.149265	0.0291059	0.737362	0.881789	0.35031	26.9554	27.1758	27.0192	27.5466	27.2541	27.6461	27.1052	27.7569	26.3968	26.8503	26.9695	27.5817	27.0613	26.9536	27.0928	27.3984
954	Q94BZ0	Q94BZ0_ARATH	At1g50450/F11F12_20 (Saccharopine dehydrogenase)	AT1G50450	plastid													0.915628	0.915628	0.924698	0.984581	0.984581	0.984581	0.982213	0.523934	0.523934	0.933976	0.910563	0.910563	27.6932	27.5791	27.3538	27.7265	27.6181	27.6626	27.7811	27.6228	26.9641	26.953	27.4468	27.5888	27.2854	27.2633	27.3863	27.1814
808	Q9C685	Q9C685_ARATH	At1g51100 (Potassium/sodium hyperpolarization-activated cyclic nucleotide-gated channel protein)	AT1G51100	plastid													0.792972	0.628247	0.792972	0.325022	0.984443	0.984443	0.674988	0.536392	0.536392	0.997121	0.997121	0.997121	28.5946	28.6962	29.0968	28.489	28.5193	27.2177	28.5034	28.5939	29.1705	28.9089	28.5323	28.5308	28.0782	28.1959	28.1946	28.0367
2499	Q9SSS7	Q9SSS7_ARATH	AT1G52730 protein (At1g52730) (F6D8.2 protein) (Transducin/WD40 repeat-like superfamily protein)	AT1G52730	cytosol													NA	NA	NA	NA	NA	NA	0.686839	0.397902	0.289528	0.897304	0.897304	0.449669	NA	NA	NA	NA	NA	NA	NA	NA	25.9479	25.85	26.2074	26.298	26.3085	26.1919	26.0364	24.8852
2561	Q93YQ0	Q93YQ0_ARATH	At1g53120 (RNA-binding S4 domain-containing protein)	AT1G53120	plastid													NA	NA	NA	NA	NA	NA	NA	NA	NA	0.975312	0.975312	0.975312	NA	NA	NA	NA	NA	NA	NA	NA	NA	NA	NA	NA	24.8081	24.8693	24.8176	24.9196
845	Q9SLI4	Q9SLI4_ARATH	At1g54500/F20D21_31 (Rubredoxin, putative) (Rubredoxin-like superfamily protein)	AT1G54500	plastid		*											0.44597	0.0239486	0.549049	0.964692	0.917843	0.964692	0.845567	0.556596	0.556596	0.987848	0.831289	0.987848	28.0029	28.2514	28.8994	27.8489	28.5204	28.5889	28.7819	28.5769	28.6898	28.8451	28.1327	28.2302	28.156	28.1744	27.9298	28.1519
2580	Q9C542	Q9C542_ARATH	At1g55160/T7N22.11 (WAS/WASL-interacting family protein)	AT1G55160	plastid,mitochondrion													NA	NA	NA	NA	NA	NA	NA	NA	NA	0.982036	0.982036	0.981174	NA	NA	NA	NA	NA	NA	NA	NA	NA	NA	NA	NA	26.3072	26.3138	26.2926	26.0873
307	Q9ZVU4	Q9ZVU4_ARATH	At1g55450/T5A14_14 (S-adenosyl-L-methionine-dependent methyltransferases superfamily protein) (T5A14.14 protein)	AT1G55450	golgi													0.958565	0.255324	0.255324	0.79883	0.79883	0.2425	0.925433	0.904128	0.904128	0.604314	0.146423	0.473916	28.8958	28.9044	28.6568	28.6676	28.2179	28.2772	28.1655	28.6676	28.4387	28.4638	28.3283	28.2437	28.7095	28.6424	28.9983	28.8213
1498	Q9SGT7	Q9SGT7_ARATH	At1g56110/T6H22_9 (NOP56-like pre RNA processing ribonucleoprotein) (NOP56-like protein) (Nucleolar protein) (SAR DNA binding protein, putative)	AT1G56110	nucleus		*											0.179389	0.0131221	0.687455	0.959071	0.332455	0.893269	0.927676	0.927676	0.927676	0.860291	0.860291	0.284033	29.7745	29.5421	29.2175	29.8319	29.4211	29.3846	28.1324	29.1243	29.6704	29.6027	29.7191	29.5782	29.5884	29.6285	29.5146	29.9872
1776	Q9FXB0	Q9FXB0_ARATH	At1g56580/F25P12_18 (F25P12.97 protein)	AT1G56580	cytosol													0.543321	0.248803	0.543321	0.459949	0.691038	0.651362	0.706755	0.706755	0.706755	0.795437	0.819766	0.567959	28.615	28.7729	29.0588	28.4805	28.707	27.318	28.4215	28.068	28.7767	28.646	28.3786	28.531	28.5002	28.6845	28.6192	28.1777
364	Q9SLV3	Q9SLV3_ARATH	At1g58270/F19C14_8 (F19C14.11 protein) (TRAF-like family protein) (ZW9 protein)	AT1G58270	extracellular												**	0.943179	0.22672	0.111688	0.405233	0.871876	0.405233	0.78953	0.78953	0.78953	0.690184	0.401926	0.00574289	26.9666	26.9889	27.4677	27.6861	27.3613	26.9658	27.3069	27.735	25.7847	26.0208	25.6104	26.3614	27.375	27.4364	27.2227	28.0481
2282	Q9ZUJ3	Q9ZUJ3_ARATH	AT1G60000 protein (Nucleic acid-binding protein, putative) (Putative nucleic acid-binding protein) (RNA-binding (RRM/RBD/RNP motifs) family protein) (T2K10.5 protein)	AT1G60000	plastid													0.876446	0.876446	0.876446	NA	NA	NA	0.343772	0.343772	0.343772	0.867841	0.95395	0.867841	26.7527	27.2188	26.3202	26.4087	NA	NA	NA	NA	26.0317	27.0447	27.1583	27.0927	27.1946	27.1452	27.2024	27.0971
1847	Q9SXE9	Q9SXE9_ARATH	At1g62480/T3P18_4 (T3P18.4) (Vacuolar calcium-binding protein-like protein)	AT1G62480	cytosol													0.388895	0.0731647	0.653451	0.132799	0.375649	0.21783	0.81714	0.683617	0.409226	0.656447	0.690936	0.307533	29.7884	30.22	30.9055	29.6087	30.645	29.2924	30.1155	29.5539	31.0859	31.2469	30.6865	29.9705	30.3861	30.5665	30.2678	29.8572
1823	Q9CAC8	Q9CAC8_ARATH	At1g63610	AT1G63610	plastid													0.273232	0.276934	0.273232	0.520632	0.315587	0.315587	0.434218	0.228082	0.143398	0.96856	0.96856	0.96856	27.0699	27.7432	27.6473	26.4624	27.4516	27.1165	26.5879	26.6121	28.6467	28.172	27.7608	27.2578	26.7873	26.8015	26.7609	26.5587
451	Q9FYF8	Q9FYF8_ARATH	At1g67350 (F1N21.17) (NADH-ubiquinone oxidoreductase)	AT1G67350	mitochondrion													0.997255	0.585821	0.585821	0.662006	0.662006	0.662006	0.243899	0.153118	0.153118	0.962234	0.962234	0.962234	27.2707	27.2714	27.5019	27.4304	27.3679	26.9868	27.1644	27.6611	27.966	27.6148	27.5005	27.4329	27.3145	27.1101	27.0309	27.0154
1335	Q9S791	Q9S791_ARATH	AT1G70770 protein (At1g70770) (F15H11.2 protein)	AT1G70770	endoplasmic reticulum		*											0.580884	0.0448385	0.50434	0.97928	0.97928	0.97928	0.659199	0.414484	0.580936	0.486172	0.723779	0.388588	29.8218	29.6776	29.1433	29.634	29.295	29.0956	29.0356	29.1034	28.8471	28.5984	29.4459	29.2461	29.6146	29.4874	29.6652	29.4431
628	Q9SSL0	Q9SSL0_ARATH	At1g70820 (F15H11.7 protein) (Phosphoglucomutase, putative / glucose phosphomutase) (Putative phosphoglucomutase)	AT1G70820	plastid													0.382978	0.382978	0.382978	0.988842	0.988842	0.988842	0.516494	0.327788	0.293317	0.613067	0.808762	0.267823	28.2387	28.5204	28.5789	28.4637	28.691	28.8197	28.854	28.859	29.2972	29.0483	28.7785	28.564	28.4825	28.5721	28.45	28.7342
2689	Q9C8W7	Q9C8W7_ARATH	At1g71950 (Proteinase inhibitor, propeptide)	AT1G71950	extracellular													NA	NA	NA	NA	NA	NA	NA	NA	NA	0.514273	0.529727	0.892756	NA	NA	NA	NA	NA	NA	NA	NA	NA	NA	NA	NA	27.3575	29.0231	26.0621	27.1676
2013	Q6NMC1	Q6NMC1_ARATH	At1g72640 (NAD(P)-binding Rossmann-fold superfamily protein)	AT1G72640	plastid													0.715643	0.715643	0.715643	NA	NA	NA	0.975241	0.975241	0.297322	0.540493	0.669811	0.540493	26.513	26.2261	25.9146	25.9292	NA	NA	NA	NA	26.0615	26.0072	26.055	26.3876	25.6967	26.0509	25.5026	26.005
346	Q9AST9	Q9AST9_ARATH	At1g73110/F3N23_39 (p-loop containing nucleoside triphosphate hydrolases superfamily protein)	AT1G73110	plastid													0.740833	0.887342	0.740833	0.677027	0.683173	0.553086	0.593088	0.593088	0.94357	0.692025	0.652877	0.122484	28.6581	28.7756	28.6315	28.5433	28.7641	28.6062	28.8751	29.1553	28.7633	28.6038	28.5909	28.7845	28.248	28.3339	28.3693	28.6738
1678	Q9SGR6	Q9SGR6_ARATH	AT1G76160 protein (SKU5 similar 5) (T23E18.10)	AT1G76160	extracellular				*									0.836192	0.108524	0.196224	0.0192322	0.432423	0.137933	0.826451	0.826451	0.826451	0.57575	0.57575	0.50218	29.0894	29.1233	29.476	28.8631	29.4049	28.494	29.232	28.947	29.6206	29.3724	29.4424	29.318	29.0547	29.1368	28.9626	29.2368
1990	Q9CAP1	Q9CAP1_ARATH	At1g77670 (Putative aminotransferase; 101422-99564) (Pyridoxal phosphate (PLP)-dependent transferases superfamily protein)	AT1G77670	mitochondrion													0.776319	0.776319	0.776319	NA	NA	NA	0.559666	0.873371	0.643258	0.890625	0.889083	0.889083	27.0125	26.7672	26.9008	26.7045	NA	NA	NA	NA	26.7049	26.1875	26.7638	26.4065	26.0976	26.1539	25.9603	25.8246
2319	Q8L768	Q8L768_ARATH	AT1G78150 protein (N-lysine methyltransferase)	AT1G78150	nucleus													0.842616	0.842616	0.842616	NA	NA	NA	NA	NA	NA	NA	NA	NA	26.2999	26.8689	27.1022	26.5492	NA	NA	NA	NA	NA	NA	NA	NA	NA	NA	NA	NA
535	Q8GWV1	Q8GWV1_ARATH	At1g78915 (Tetratricopeptide repeat (TPR)-like superfamily protein)	AT1G78915	plastid													0.722735	0.413439	0.640499	0.723545	0.948078	0.723545	0.603609	0.211533	0.23419	0.537223	0.537223	0.324531	27.0022	27.1402	27.5262	27.201	27.3477	27.0502	27.3705	27.5755	27.7521	27.5834	26.9626	27.204	26.6779	26.826	26.8185	27.075
1510	C0Z2X8	C0Z2X8_ARATH	AT1G80380 protein (p-loop containing nucleoside triphosphate hydrolases superfamily protein)	AT1G80380	plastid			*										0.142804	0.31713	0.0163276	0.894645	0.894645	0.785993	0.905374	0.638066	0.549934	0.897898	0.84577	0.84577	31.1632	31.3167	31.0722	31.4551	31.6537	31.6856	31.5836	31.3477	30.908	30.9486	31.2267	31.431	31.2645	31.2505	31.3285	31.3639
1598	Q9M8L6	Q9M8L6_ARATH	At1g80480 (Plastid transcriptionally active 17)	AT1G80480	plastid													0.640111	0.640111	0.935875	0.446316	0.995212	0.446316	0.17111	0.195425	0.140747	0.571513	0.571513	0.571513	30.0887	29.9112	29.9372	30.075	30.0891	29.6896	30.0873	29.7163	30.3601	30.0293	30.081	29.9443	29.8205	29.9199	29.956	29.9195
565	A8MRH4	A8MRH4_ARATH	AT2G01250 protein (Ribosomal protein L30/L7 family protein)	AT2G01250	cytosol													0.316245	0.107509	0.316245	0.801642	0.801642	0.801642	0.733314	0.220671	0.171828	0.477029	0.886604	0.926776	32.9221	32.6845	32.4665	33.1504	32.3518	32.728	32.4975	32.56	31.9308	31.7358	32.6147	32.765	32.9974	32.7245	32.9367	33.0141
2209	Q93Z84	Q93Z84_ARATH	At2g04039/At2g04039 (DUF2996 family protein) (Predicted protein)	AT2G04039	plastid													0.758571	0.726134	0.726134	NA	NA	NA	0.78237	0.529536	0.478426	0.696987	0.696987	0.936299	27.4429	27.5979	27.6739	27.2294	NA	NA	NA	NA	28.3452	28.4782	27.992	27.8897	27.8045	27.9118	27.6867	27.7898
2012	Q9SI07	Q9SI07_ARATH	At2g04280 (Calcium ion-binding protein) (Expressed protein)	AT2G04280	golgi													0.916191	0.485537	0.184036	NA	NA	NA	0.82675	0.553855	0.371056	0.228597	0.227385	0.227385	25.7272	25.759	26.0159	25.209	NA	NA	NA	NA	26.4712	26.584	26.0857	25.6137	26.0067	26.3411	26.4058	25.6361
2141	Q94AF7	Q94AF7_ARATH	At2g07350/T13E11.12 (PREFOLDIN 1)	AT2G07340	nucleus													0.679065	0.800594	0.679065	NA	NA	NA	0.930633	0.321551	0.385071	0.737086	0.737086	0.737086	26.9215	27.4499	27.0967	26.39	NA	NA	NA	NA	27.8037	27.7506	26.6781	27.0286	26.3028	26.9856	26.0206	26.5533
2745	Q9SKI0	Q9SKI0_ARATH	At2g10940/F15K19.1 (Bifunctional inhibitor/lipid-transfer protein/seed storage 2S albumin superfamily protein) (Expressed protein)	AT2G10940	vacuole													NA	NA	NA	NA	NA	NA	NA	NA	NA	0.771422	0.954498	0.771422	NA	NA	NA	NA	NA	NA	NA	NA	NA	NA	NA	NA	32.9383	30.2306	32.7788	30.9297
198	Q9SKU8	Q9SKU8_ARATH	At2g20690/F5H14.34 (Lumazine-binding family protein) (Putative riboflavin synthase alpha chain)	AT2G20690	plastid													0.843851	0.843851	0.96283	0.70534	0.70534	0.818131	0.919663	0.935399	0.935399	0.927459	0.81805	0.81805	28.5581	28.7553	28.7434	28.6038	27.7944	28.6943	28.6025	28.4051	28.6048	28.929	28.6294	28.7006	28.5124	28.5351	28.7509	28.6877
1058	Q8GWP4	Q8GWP4_ARATH	At2g21530 (SMAD/FHA domain-containing protein)	AT2G21530	plastid													0.654118	0.654118	0.654118	0.506052	0.960306	0.960306	0.413709	0.413709	0.221325	0.219647	0.219647	0.50073	29.9935	30.225	30.2883	30.1397	30.5933	29.5717	30.5069	30.5473	30.6223	30.7437	30.4912	30.3486	30.4043	30.607	30.6008	30.4859
1254	O64835	O64835_ARATH	At2g23670/F26B6.32 (Expressed protein) (Homolog of Synechocystis YCF37) (YCF37-like protein)	AT2G23670	plastid													0.492765	0.492765	0.609196	0.888262	0.888262	0.888262	0.734172	0.400338	0.400338	0.894098	0.894098	0.375274	28.7624	29.126	29.0007	28.9073	29.1838	28.345	28.8546	29.0371	29.11	29.0449	28.7742	28.8513	29.1822	28.9707	28.8388	27.4559
301	Q9ZQ26	Q9ZQ26_ARATH	AT2G24420 protein (At2g24420/T28I24.15) (DNA repair ATPase-like protein) (Expressed protein)	AT2G24420	endoplasmic reticulum													0.27875	0.0757189	0.915288	0.854463	0.854463	0.854463	0.974645	0.104654	0.104654	0.569103	0.303188	0.103064	28.3778	28.9464	29.4671	28.4194	28.2854	28.725	29.2146	28.7446	30.139	30.1779	28.8644	28.8841	29.0401	29.1309	28.8391	28.6506
1971	Q9XIN6	Q9XIN6_ARATH	At2g27290 (Expressed protein) (FAM210B-like protein, putative (DUF1279))	AT2G27290	plastid													0.277943	0.277943	0.277943	NA	NA	NA	NA	NA	NA	NA	NA	NA	25.0742	25.9276	25.9102	25.8996	NA	NA	NA	NA	NA	NA	NA	NA	NA	NA	NA	NA
1144	Q9ZUX0	Q9ZUX0_ARATH	At2g27680/F15K20.22 (Expressed protein) (NAD(P)-linked oxidoreductase superfamily protein)	AT2G27680	plastid													0.752051	0.097191	0.752051	0.937522	0.937522	0.937522	0.734779	0.409719	0.409719	0.796785	0.796785	0.796785	30.3733	30.5141	31.0495	30.4856	30.954	30.657	30.9799	30.8652	31.5994	31.4064	30.9872	30.8443	30.4351	30.4643	30.3985	30.3244
2563	Q9ZV34	Q9ZV34_ARATH	At2g28790 (Pathogenesis-related thaumatin superfamily protein) (Putative thaumatin) (Thaumatin-like cytokinin binding protein)	AT2G28790	extracellular													NA	NA	NA	NA	NA	NA	NA	NA	NA	0.857059	0.857059	0.53513	NA	NA	NA	NA	NA	NA	NA	NA	NA	NA	NA	NA	28.0818	27.7209	27.8267	26.9199
375	Q945Q5	Q945Q5_ARATH	At2g30700/T11J7.9 (Bacterial trigger factor) (Expressed protein)	AT2G30695	plastid													0.679508	0.41732	0.679508	0.82666	0.82666	0.82666	0.314133	0.0664198	0.0664198	0.959683	0.959683	0.959683	28.2636	28.3636	28.6438	28.1546	28.2195	27.7642	28.4222	28.5796	28.9222	28.6282	28.233	28.1512	28.0046	28.0875	28.0782	28.1009
2429	O48852	O48852_ARATH	At2g32650 (Expressed protein) (RmlC-like cupins superfamily protein)	AT2G32650	plastid													NA	NA	NA	NA	NA	NA	0.242629	0.242629	0.0803679	0.972834	0.558018	0.426301	NA	NA	NA	NA	NA	NA	NA	NA	24.8574	25.6865	25.8418	26.557	25.7912	25.7727	26.2882	26.6471
145	B9DH97	B9DH97_ARATH	AT2G33120 protein (Synaptobrevin-related protein 1)	AT2G33120	plasma membrane													0.798105	0.798105	0.798105	0.633636	0.740172	0.700356	0.930283	0.901695	0.901695	0.93938	0.93938	0.572697	28.1141	27.5841	27.6196	27.506	27.1235	28.2436	26.8262	27.8645	27.8209	27.9305	28.1325	28.1427	28.5462	28.3204	28.493	27.5454
28	O80774	O80774_ARATH	AT2G34250 protein (At2g34250/F13P17.9) (SecY protein transport family protein)	AT2G34250	endoplasmic reticulum													0.460343	0.053947	0.629992	0.276976	0.276976	0.276976	0.578461	0.313181	0.228423	0.904668	0.904668	0.904668	28.036	27.4334	26.1369	28.3428	26.8035	28.343	28.0124	28.2516	25.9347	26.3511	27.059	27.7187	28.3661	28.0189	28.0574	28.24
1506	O64691	O64691_ARATH	AT2G34560 protein (At2g34560) (P-loop containing nucleoside triphosphate hydrolases superfamily protein) (Putative katanin)	AT2G34560	cytosol													0.676206	0.676206	0.39995	0.985683	0.971349	0.882077	0.655213	0.655213	0.634492	0.935579	0.935579	0.935579	28.2232	28.0819	28.0998	27.8216	27.5441	27.538	27.6258	27.2401	27.7182	27.653	27.7684	27.5797	27.3248	27.514	27.5174	27.4463
1506	B9DGC0	B9DGC0_ARATH	AT2G34560 protein (P-loop containing nucleoside triphosphate hydrolases superfamily protein)	AT2G34560	cytosol													0.676206	0.676206	0.39995	0.985683	0.971349	0.882077	0.655213	0.655213	0.634492	0.935579	0.935579	0.935579	28.2232	28.0819	28.0998	27.8216	27.5441	27.538	27.6258	27.2401	27.7182	27.653	27.7684	27.5797	27.3248	27.514	27.5174	27.4463
2662	Q8S8R9	Q8S8R9_ARATH	At2g34585 (Expressed protein) (Transmembrane protein)	AT2G34585	vacuole													NA	NA	NA	NA	NA	NA	NA	NA	NA	0.570033	0.345631	0.570033	NA	NA	NA	NA	NA	NA	NA	NA	NA	NA	NA	NA	26.2236	25.9479	25.4087	25.8819
677	B9DGK2	B9DGK2_ARATH	AT2G35830 protein (Ureidoglycolate hydrolase)	AT2G35830	cytosol													0.539391	0.345268	0.345268	0.97947	0.97947	0.97947	0.168459	0.211198	0.168459	0.863669	0.863669	0.914442	26.7874	26.9761	27.1325	27.1418	26.7718	26.9026	27.1776	26.9156	26.6315	27.1051	26.9908	27.0711	27.1392	27.0323	26.874	27.1147
677	Q9SJ67	Q9SJ67_ARATH	At2g35830/F11F19.26 (Expressed protein) (Ureidoglycolate hydrolase)	AT2G35830	cytosol													0.539391	0.345268	0.345268	0.97947	0.97947	0.97947	0.168459	0.211198	0.168459	0.863669	0.863669	0.914442	26.7874	26.9761	27.1325	27.1418	26.7718	26.9026	27.1776	26.9156	26.6315	27.1051	26.9908	27.0711	27.1392	27.0323	26.874	27.1147
293	O48815	O48815_ARATH	At2g39670/F17A14.4 (Expressed protein) (Radical SAM superfamily protein)	AT2G39670	plastid													0.253004	0.253004	0.53064	0.841452	0.836299	0.836299	NA	NA	NA	0.832	0.832	0.832	28.1825	27.6335	27.5312	27.9697	27.092	27.1973	26.8862	27.5563	NA	NA	NA	NA	27.7674	27.8284	27.8787	27.9604
561	A2RVK1	A2RVK1_ARATH	At2g40290 (Eukaryotic translation initiation factor 2 subunit 1)	AT2G40290	cytosol													0.73268	0.0963216	0.666345	0.949359	0.949359	0.949359	0.952642	0.396527	0.31404	0.748497	0.920281	0.748497	29.1215	29.0063	28.4913	28.958	28.4075	28.4883	28.5841	28.6175	28.2131	28.1923	28.6192	28.8322	28.6897	28.7706	28.6755	28.8408
2260	O23684	O23684_ARATH	At2g41950/T6D20.26 (DNA-directed RNA polymerase subunit beta)	AT2G41950	plastid													0.885807	0.885807	0.885807	NA	NA	NA	NA	NA	NA	NA	NA	NA	25.7405	25.9955	25.5502	25.9413	NA	NA	NA	NA	NA	NA	NA	NA	NA	NA	NA	NA
1783	O80576	O80576_ARATH	At2g44060 (Late embryogenesis abundant protein, group 2) (Similar to late embryogenesis abundant proteins)	AT2G44060	cytosol		**						*	*				0.137648	0.00713753	0.0582972	0.20003	0.752732	0.20003	0.564354	0.0463884	0.0118678	0.983814	0.983814	0.754887	31.315	31.4504	31.6398	31.1343	31.7498	30.9895	31.5914	31.0887	32.179	32.0481	31.5696	31.1977	31.3795	31.3771	31.3856	31.2684
224	B9DFR9	B9DFR9_ARATH	AT2G45960 protein (Plasma membrane intrinsic protein 1B)	AT2G45960	plasma membrane		*							*				0.195991	0.0371329	0.0876624	0.784932	0.784932	0.784932	0.404117	0.15881	0.0302326	0.667358	0.615519	0.615519	29.8533	29.3613	28.9241	30.5101	29.7315	30.6732	30.1481	30.2899	28.5368	28.1396	29.3586	30.0476	30.3735	30.1797	30.0022	30.7191
1065	O82790	O82790_ARATH	AT2G45990 protein (Expressed protein) (Ribosomal RNA small subunit methyltransferase G)	AT2G45990	plastid													0.472955	0.0915308	0.470649	0.621141	0.972897	0.972897	0.856361	0.0622634	0.0622634	0.774627	0.774627	0.774627	28.4538	28.6418	29.0813	28.6634	29.1821	28.7159	29.1453	29.1319	29.4145	29.3331	28.6366	28.5829	28.6556	28.745	28.838	28.7783
2577	C0Z2I3	C0Z2I3_ARATH	AT2G47650 protein (UDP-xylose synthase 4)	AT2G47650	golgi,vacuole													NA	NA	NA	NA	NA	NA	NA	NA	NA	0.985278	0.985278	0.985278	NA	NA	NA	NA	NA	NA	NA	NA	NA	NA	NA	NA	26.0055	25.9632	25.971	25.6994
2455	Q9SS89	Q9SS89_ARATH	At3g01660 (F4P13.20 protein) (S-adenosyl-L-methionine-dependent methyltransferases superfamily protein)	AT3G01660	mitochondrion													NA	NA	NA	NA	NA	NA	0.39243	0.39243	0.298328	NA	NA	NA	NA	NA	NA	NA	NA	NA	NA	NA	24.7703	25.1936	25.1818	25.4443	NA	NA	NA	NA
2523	Q9M8T2	Q9M8T2_ARATH	At3g02900 (F13E7.15 protein) (Low-density receptor-like protein)	AT3G02900	plastid													NA	NA	NA	NA	NA	NA	0.891141	0.982112	0.891141	NA	NA	NA	NA	NA	NA	NA	NA	NA	NA	NA	26.1183	26.4201	26.0978	25.7785	NA	NA	NA	NA
837	Q8LDU1	Q8LDU1_ARATH	AT3G03890 protein (FMN binding protein)	AT3G03890	plastid				*					*				0.578485	0.639305	0.848644	0.0275345	0.288439	0.846167	0.0914173	0.0500503	0.0425492	NA	NA	NA	26.9683	27.7046	27.3653	26.8721	27.2599	26.2337	26.9097	27.3213	27.8241	27.1656	26.984	26.824	NA	NA	NA	NA
837	Q93WM0	Q93WM0_ARATH	AT3g03890/F20H23_6 (FMN binding protein)	AT3G03890	plastid				*					*				0.578485	0.639305	0.848644	0.0275345	0.288439	0.846167	0.0914173	0.0500503	0.0425492	NA	NA	NA	26.9683	27.7046	27.3653	26.8721	27.2599	26.2337	26.9097	27.3213	27.8241	27.1656	26.984	26.824	NA	NA	NA	NA
264	Q9SR09	Q9SR09_ARATH	AT3g04650/F7O18_13 (F7O18.13 protein) (FAD/NAD(P)-binding oxidoreductase family protein)	AT3G04650	plastid									*				0.371856	0.260388	0.28142	0.415846	0.73643	0.415846	0.293402	0.24472	0.0306222	0.66137	0.2561	0.0759464	26.438	26.2293	26.115	26.6968	26.6361	25.9816	26.4812	27.1348	25.4423	25.8592	25.952	26.7095	26.1899	26.1194	25.9568	26.5743
2304	Q8GUK5	Q8GUK5_ARATH	At3g05625 (Tetratricopeptide repeat (TPR)-like superfamily protein)	AT3G05625	plastid													0.901452	0.901452	0.901452	NA	NA	NA	0.231433	0.628084	0.415141	0.742744	0.742744	0.876361	26.3314	25.8527	26.4045	26.232	NA	NA	NA	NA	26.5513	27.0343	26.6713	26.3128	26.6346	25.4474	26.0105	26.4867
2590	Q8LPS4	Q8LPS4_ARATH	At3g06670/T8E24.10 (Binding protein)	AT3G06670	nucleus													NA	NA	NA	NA	NA	NA	NA	NA	NA	0.866795	0.994872	0.866795	NA	NA	NA	NA	NA	NA	NA	NA	NA	NA	NA	NA	24.1019	23.6136	24.1051	23.9242
2492	Q94AG1	Q94AG1_ARATH	AT3g07470/F21O3_18	AT3G07470	extracellular													NA	NA	NA	NA	NA	NA	0.90508	0.90508	0.90508	NA	NA	NA	NA	NA	NA	NA	NA	NA	NA	NA	26.3402	25.8896	26.0899	25.9581	NA	NA	NA	NA
2449	Q9S7W4	Q9S7W4_ARATH	AT3g07720/F17A17_6 (F17A17.6 protein) (Galactose oxidase/kelch repeat superfamily protein) (MLP3.17) (MLP3.17 protein)	AT3G07720	cytosol													NA	NA	NA	NA	NA	NA	0.662327	0.662327	0.864969	NA	NA	NA	NA	NA	NA	NA	NA	NA	NA	NA	26.4341	27.0777	26.8581	26.3421	NA	NA	NA	NA
116	B9DG73	B9DG73_ARATH	AT3G11930 protein (Adenine nucleotide alpha hydrolases-like superfamily protein)	AT3G11930	nucleus													0.292198	0.392237	0.392237	0.96725	0.878649	0.878649	0.90031	0.542034	0.90031	0.434172	0.434172	0.551608	28.0482	28.5081	28.3534	28.2819	27.5648	27.6795	28.431	28.3789	28.2384	28.3422	27.9336	28.3089	28.6896	28.5467	28.5484	28.5874
116	Q9SF06	Q9SF06_ARATH	AT3g11930/MEC18.3 (Adenine nucleotide alpha hydrolases-like superfamily protein) (F26K24.22 protein) (MEC18.3/MEC18.3)	AT3G11930	nucleus													0.292198	0.392237	0.392237	0.96725	0.878649	0.878649	0.90031	0.542034	0.90031	0.434172	0.434172	0.551608	28.0482	28.5081	28.3534	28.2819	27.5648	27.6795	28.431	28.3789	28.2384	28.3422	27.9336	28.3089	28.6896	28.5467	28.5484	28.5874
254	Q9LK96	Q9LK96_ARATH	AT3g15090/K15M2_24 (GroES-like zinc-binding alcohol dehydrogenase family protein) (Oxidoreductase-like protein)	AT3G15090	mitochondrion						*							0.177392	0.0548738	0.0548738	0.867078	0.639656	0.0436067	0.810577	0.810577	0.810577	0.456816	0.546719	0.283976	26.8961	27.152	27.2818	27.2627	27.2327	27.2582	27.1367	27.7392	27.5145	27.3868	27.3121	27.389	26.8686	27.0891	26.975	27.2644
1253	Q9LSP5	Q9LSP5_ARATH	AT3g17020/K14A17_14 (Adenine nucleotide alpha hydrolases-like superfamily protein)	AT3G17020	cytosol,plasma membrane													0.959051	0.353167	0.959051	0.984495	0.688305	0.984495	0.47458	0.47458	0.47458	0.775462	0.775462	0.775462	28.8039	29.0374	27.5508	28.8461	28.6194	28.4524	27.4296	28.4732	27.4385	28.842	28.7445	28.6303	29.122	28.976	29.0637	29.0486
2279	Q948R9	Q948R9_ARATH	AT3g17170/K14A17_29 (RPS6-like protein) (Translation elongation factor EF1B/ribosomal protein S6 family protein)	AT3G17170	plastid													0.939671	0.939671	0.939671	NA	NA	NA	NA	NA	NA	NA	NA	NA	26.8129	26.6208	26.7838	26.702	NA	NA	NA	NA	NA	NA	NA	NA	NA	NA	NA	NA
2162	Q8RX85	Q8RX85_ARATH	AT3g17750/MIG5_4 (Protein kinase superfamily protein)	AT3G17750	nucleus													0.311515	0.520455	0.832543	NA	NA	NA	0.727378	0.406446	0.406446	0.579887	0.366438	0.603049	30.8702	28.698	29.7589	30.637	NA	NA	NA	NA	27.8022	28.6271	30.3543	30.6473	30.4795	30.1859	30.0124	30.658
2509	Q9LSK7	Q9LSK7_ARATH	At3g18035 (Linker histone protein, putative) (Winged-helix DNA-binding transcription factor family protein)	AT3G18035	nucleus													NA	NA	NA	NA	NA	NA	0.932842	0.932842	0.932842	0.814739	0.856473	0.814739	NA	NA	NA	NA	NA	NA	NA	NA	25.461	25.2343	25.1824	25.6014	25.7654	25.2702	25.9065	25.3827
820	Q9LHN3	Q9LHN3_ARATH	AT3g18860/MCB22_3 (Transducin family protein / WD-40 repeat family protein)	AT3G18860	cytosol													0.901077	0.901077	0.901077	0.853628	0.853628	0.853628	0.85574	0.85574	0.85574	0.393445	0.978371	0.393445	27.0644	27.0452	26.9953	27.0962	26.73	27.0651	26.9561	26.7987	26.6734	26.598	26.9401	26.8706	27.1362	26.9553	27.1321	26.9363
2353	Q9LHQ4	Q9LHQ4_ARATH	AT3g20680/F3H11_7 (Plant/protein (DUF1995))	AT3G20680	plastid	*												0.0195991	0.0801965	0.928084	NA	NA	NA	NA	NA	NA	0.942481	0.942481	0.942481	26.5116	24.8565	25.4667	26.4707	NA	NA	NA	NA	NA	NA	NA	NA	25.09	25.342	25.2533	25.306
1435	Q9LUG8	Q9LUG8_ARATH	AT3g23600/MDB19_9 (Alpha/beta-Hydrolases superfamily protein) (Contains similarity to endo-1,3-1,4-beta-D-glucanase)	AT3G23600	cytosol		*							*				0.152571	0.0201975	0.995796	0.828934	0.993393	0.828934	0.751507	0.174484	0.0344489	0.976365	0.976365	0.314301	29.345	29.7137	30.0529	29.344	29.5629	29.3394	29.5599	29.3051	30.5673	30.6801	30.0124	29.4448	29.6537	29.6645	29.6462	29.2649
669	Q9LK47	Q9LK47_ARATH	AT3g23700/MYM9_3 (Nucleic acid-binding proteins superfamily)	AT3G23700	plastid													0.452481	0.232795	0.232795	0.428287	0.938671	0.649737	0.626902	0.499966	0.580018	0.42009	0.42009	0.24401	29.6074	29.7658	29.992	29.9251	30.2189	29.9631	30.2338	30.3682	29.9447	29.838	29.683	30.1296	29.9832	30.1009	29.8694	30.2502
252	Q9LRN0	Q9LRN0_ARATH	AT3g24190/MUJ8_17 (Protein kinase superfamily protein)	AT3G24190	plastid													0.981502	0.953935	0.981502	0.282789	0.813616	0.45704	0.998222	0.998222	0.998222	0.397264	0.290815	0.214604	28.0499	28.0427	28.273	28.0228	27.9871	27.0625	27.8681	28.4953	28.5652	28.3803	28.4025	28.402	26.8799	27.217	27.332	27.4861
1948	Q93Z74	Q93Z74_ARATH	AT3g27570/MMJ24_12 (Sucrase/ferredoxin-like family protein)	AT3G27570	mitochondrion									*				0.721808	0.347611	0.676765	NA	NA	NA	0.403252	0.104434	0.0114445	0.887402	0.582318	0.254343	26.9038	27.0842	26.2258	27.242	NA	NA	NA	NA	27.8773	28.0182	27.566	27.2347	26.8105	26.7794	26.6238	26.361
225	Q9LHA6	Q9LHA6_ARATH	AT3g28220/T19D11_3 (TRAF-like family protein)	AT3G28220	plastid												**	0.597686	0.597686	0.15534	0.917706	0.554293	0.554293	NA	NA	NA	0.27293	0.497914	0.00382609	25.5769	25.897	25.8329	26.4805	26.538	26.5884	27.1963	27.0933	NA	NA	NA	NA	26.1779	26.562	26.3754	27.5996
2289	Q9LXQ2	Q9LXQ2_ARATH	At3g44100 (MD-2-related lipid recognition domain-containing protein)	AT3G44100	extracellular													0.967355	0.967355	0.967355	NA	NA	NA	NA	NA	NA	NA	NA	NA	27.8707	28.0833	27.7644	27.1412	NA	NA	NA	NA	NA	NA	NA	NA	NA	NA	NA	NA
82	Q9SN96	Q9SN96_ARATH	AT3g46430/F18L15_150 (ATP synthase)	AT3G46430	mitochondrion													NA	NA	NA	0.783761	0.233234	0.233234	0.975147	0.815787	0.975147	0.962553	0.962553	0.962553	NA	NA	NA	NA	26.9351	26.7657	27.7612	27.9266	26.8526	26.8075	27.5899	26.7804	27.7378	27.613	27.8182	27.7993
82	Q9SN96	Q9SN96_ARATH	AT3g46430/F18L15_150 (ATP synthase)	AT5G59613	mitochondrion													NA	NA	NA	0.783761	0.233234	0.233234	0.975147	0.815787	0.975147	0.962553	0.962553	0.962553	NA	NA	NA	NA	26.9351	26.7657	27.7612	27.9266	26.8526	26.8075	27.5899	26.7804	27.7378	27.613	27.8182	27.7993
118	Q42338	Q42338_ARATH	AT3G48140 protein (B12D protein) (B12D-like protein) (HVB12D homologue)	AT3G48140	peroxisome													0.597158	0.597158	0.597158	0.467539	0.467539	0.467539	0.323558	0.447028	0.447028	0.678566	0.761964	0.678566	28.5886	28.3805	28.2824	28.3552	27.9211	29.0554	28.7557	28.7322	28.7508	27.9843	28.3729	28.2588	28.5022	28.3304	28.4598	28.3703
2342	Q9SUY2	Q9SUY2_ARATH	AT3g52230/F4F15_340	AT3G52230	plastid													0.568355	0.568355	0.866869	NA	NA	NA	NA	NA	NA	NA	NA	NA	27.19	28.1213	27.8496	27.2936	NA	NA	NA	NA	NA	NA	NA	NA	NA	NA	NA	NA
2275	Q9SVD1	Q9SVD1_ARATH	At3g52500 (Eukaryotic aspartyl protease family protein)	AT3G52500	extracellular													0.366529	0.753774	0.786537	NA	NA	NA	0.847157	0.847157	0.847157	0.903916	0.903916	0.903916	27.2148	27.5347	27.1151	27.2666	NA	NA	NA	NA	26.8098	26.6712	26.184	26.3971	27.2189	27.354	27.3579	27.2759
1442	Q9M328	Q9M328_ARATH	AT3G53990 protein (AT3g53990) (AT3g53990/F5K20_290) (Adenine nucleotide alpha hydrolases-like superfamily protein)	AT3G53990	cytosol,plasma membrane				*						*		***	0.44276	0.264709	0.180946	0.0479728	0.677095	0.206636	0.653345	0.653345	0.653345	0.0386561	0.110297	0.00014589	29.5777	29.7491	29.3119	29.2563	29.7973	29.3569	29.8579	29.536	28.7878	28.9876	29.0425	28.5971	30.1098	29.9558	30.2166	29.641
1486	Q9M2U7	Q9M2U7_ARATH	AT3g54400/T12E18_90 (Eukaryotic aspartyl protease family protein) (Nucleoid DNA-binding-like protein)	AT3G54400	extracellular													0.636913	0.356216	0.446967	0.498707	0.541014	0.613014	0.827088	0.426684	0.269415	0.0848205	0.415897	0.172109	29.6033	29.7511	30.114	29.3377	29.8601	29.2957	29.4443	29.5702	30.5354	30.4264	29.8827	29.495	29.8891	30.1071	29.9667	29.7292
1911	Q8LCT2	Q8LCT2_ARATH	At3g55605 (Mitochondrial glycoprotein family protein)	AT3G55605	mitochondrion	*	*	*										0.0271937	0.0451142	0.0271937	NA	NA	NA	0.861503	0.608204	0.184639	NA	NA	NA	24.8152	26.0597	25.7495	25.8684	NA	NA	NA	NA	26.2206	26.3308	25.7956	24.8916	NA	NA	NA	NA
1935	B9DFB7	B9DFB7_ARATH	AT3G56130 protein (Biotin/lipoyl attachment domain-containing protein)	AT3G56130	plastid													0.317945	0.317945	0.305839	NA	NA	NA	0.478	0.817991	0.478	0.670201	0.591062	0.591062	26.8388	26.0701	25.9542	25.7852	NA	NA	NA	NA	26.5221	26.1327	26.4384	26.0625	26.9737	26.6827	26.5744	26.5554
1935	Q93W03	Q93W03_ARATH	AT3g56130/F18O21_90 (Biotin/lipoyl attachment domain-containing protein)	AT3G56130	plastid													0.317945	0.317945	0.305839	NA	NA	NA	0.478	0.817991	0.478	0.670201	0.591062	0.591062	26.8388	26.0701	25.9542	25.7852	NA	NA	NA	NA	26.5221	26.1327	26.4384	26.0625	26.9737	26.6827	26.5744	26.5554
1869	Q9LY31	Q9LY31_ARATH	AT3G60340 protein (Alpha/beta-Hydrolases superfamily protein) (Palmitoyl-protein thioesterase-like) (Putative palmitoyl-protein thioesterase)	AT3G60340	vacuole			*										0.407198	0.928055	0.0271523	NA	NA	NA	0.48605	0.48605	0.241725	NA	NA	NA	26	25.8517	25.9875	25.5704	NA	NA	NA	NA	26.3055	25.9973	25.9501	25.4485	NA	NA	NA	NA
2553	Q9M214	Q9M214_ARATH	At3g60450 (Phosphoglycerate mutase family protein)	AT3G60450	cytosol													NA	NA	NA	NA	NA	NA	0.973813	0.354688	0.0654267	NA	NA	NA	NA	NA	NA	NA	NA	NA	NA	NA	26.6898	26.6775	26.2711	25.646	NA	NA	NA	NA
1096	Q9M314	Q9M314_ARATH	AT3g61540/F2A19_140 (Alpha/beta-Hydrolases superfamily protein) (Prolyl aminopeptidase-like protein)	AT3G61540	vacuole													0.9404	0.542946	0.542946	0.570668	0.886197	0.886197	0.763259	0.651578	0.651578	0.775458	0.775458	0.775458	26.8069	26.8234	26.5325	26.6145	26.555	26.2607	26.4898	26.487	26.3918	26.4709	26.6322	26.2113	26.8275	27.0258	27.0958	26.963
2066	Q9M277	Q9M277_ARATH	AT3g61870/F21F14_40 (Plant/protein)	AT3G61870	plastid													0.416674	0.93614	0.416674	NA	NA	NA	0.879329	0.879329	0.879329	NA	NA	NA	26.6789	27.8871	26.7594	27.9631	NA	NA	NA	NA	27.3177	27.5428	27.9799	26.5065	NA	NA	NA	NA
2026	Q9FPJ2	Q9FPJ2_ARATH	AT3g62110 (Pectin lyase-like superfamily protein)	AT3G62110	extracellular													0.854839	0.622149	0.622149	NA	NA	NA	NA	NA	NA	0.346499	0.692401	0.281246	26.7191	26.808	27.1556	26.4222	NA	NA	NA	NA	NA	NA	NA	NA	26.9994	27.2529	27.0796	26.6797
478	Q9M1X3	Q9M1X3_ARATH	AT3g63160/F16M2_10 (At3g63160) (Chloroplast outer envelope membrane protein) (Outer envelope membrane protein)	AT3G63160	plastid								*	*				0.708913	0.797721	0.484448	0.281793	0.357824	0.546933	0.795259	0.0150569	0.0118116	0.834407	0.834407	0.834407	31.5223	31.6923	31.4418	31.9574	31.5389	32.354	32.1397	31.805	32.4373	32.382	31.7068	31.5581	32.2698	32.1808	32.0132	32.068
2658	Q8LC12	Q8LC12_ARATH	At4g01897 (Dihydroorotate dehydrogenase)	AT4G01897	cytosol													NA	NA	NA	NA	NA	NA	NA	NA	NA	0.988758	0.988758	0.988758	NA	NA	NA	NA	NA	NA	NA	NA	NA	NA	NA	NA	25.6065	25.6646	25.6705	25.4589
2620	O81299	O81299_ARATH	AT4g02340 protein (AT4g02340/T14P8_15) (Alpha/beta-Hydrolases superfamily protein) (T14P8.15)	AT4G02340	peroxisome													NA	NA	NA	NA	NA	NA	NA	NA	NA	0.989072	0.989072	0.989072	NA	NA	NA	NA	NA	NA	NA	NA	NA	NA	NA	NA	25.6077	25.4879	25.4822	25.5689
2678	Q944G6	Q944G6_ARATH	AT4g03150/F4C21_7 (Plant/protein)	AT4G03150	plastid													NA	NA	NA	NA	NA	NA	NA	NA	NA	0.998184	0.998184	0.998184	NA	NA	NA	NA	NA	NA	NA	NA	NA	NA	NA	NA	25.4043	25.2954	25.2948	25.2812
48	B9DFC0	B9DFC0_ARATH	AT4G08870 protein (Arginase/deacetylase superfamily protein)	AT4G08870	mitochondrion													0.254405	0.668862	0.386919	0.345456	0.24262	0.24262	0.980041	0.338229	0.338229	0.821436	0.821436	0.347093	29.6427	30.0134	29.5479	29.8849	29.1151	29.7716	29.9966	30.304	30.6697	30.6583	31.1865	30.1471	29.3197	29.2364	29.1671	29.7638
1178	Q6NPL0	Q6NPL0_ARATH	At4g09040 (RNA-binding (RRM/RBD/RNP motifs) family protein)	AT4G09040	plastid				*									0.71112	0.71112	0.71112	0.0184599	0.248419	0.544195	0.887642	0.772388	0.772388	0.277529	0.95321	0.142673	28.2857	28.1825	28.4034	28.4992	28.7909	28.2703	28.6086	28.6864	28.4236	28.3835	28.2514	28.6032	28.4062	28.6059	28.3979	28.7281
2355	Q9SST2	Q9SST2_ARATH	At4g09620 (Mitochondrial transcription termination factor family protein)	AT4G09620	plastid													0.968927	0.968927	0.968927	NA	NA	NA	0.871416	0.871416	0.849933	NA	NA	NA	26.6681	27.0108	26.4872	26.6276	NA	NA	NA	NA	27.2363	27.1684	27.1337	27.4105	NA	NA	NA	NA
8	Q9SV91	Q9SV91_ARATH	At4g10300 (RmlC-like cupins superfamily protein)	AT4G10300	plastid													0.564212	0.564212	0.564212	0.692599	0.692599	0.692599	0.573426	0.578804	0.611916	0.872264	0.872264	0.872264	29.5867	29.8265	30.1236	29.9014	28.8909	30.2122	30.4263	30.7833	29.8584	30.167	29.6104	30.0011	29.9366	29.8891	29.8597	30.0483
381	Q66GJ1	Q66GJ1_ARATH	At4g12320 (Cytochrome P450, family 706, subfamily A, polypeptide 6)	AT4G12320	endoplasmic reticulum		*											0.894595	0.0474291	0.0612783	0.774394	0.774394	0.774394	0.856138	0.405521	0.405521	0.514476	0.310778	0.514476	28.2832	28.2435	27.3796	27.5935	27.2929	27.8784	27.592	27.6467	26.196	26.4267	27.1995	27.3217	27.494	27.6053	27.7705	27.5949
1939	Q9STZ8	Q9STZ8_ARATH	At4g12880 (Blue copper-binding protein, 15K (Lamin)) (Early nodulin-like protein 19)	AT4G12880	extracellular													0.330953	0.607509	0.109088	NA	NA	NA	0.671706	0.190207	0.190207	0.31344	0.31344	0.773467	27.7983	27.2698	28.0303	26.7968	NA	NA	NA	NA	28.5608	28.3024	27.6709	27.4989	26.7935	27.2899	27.3835	26.8921
69	Q9T0H1	Q9T0H1_ARATH	At4g13500 (Transmembrane protein)	AT4G13500	plastid													0.907568	0.907568	0.100932	0.2399	0.351097	0.2399	NA	NA	NA	0.818913	0.77937	0.577721	27.5672	27.4836	27.5102	28.0368	27.5565	28.6188	28.2765	28.6495	NA	NA	NA	NA	27.844	27.9714	27.5899	27.0781
325	Q84W12	Q84W12_ARATH	At4g16450 (NADH-ubiquinone oxidoreductase)	AT4G16450	mitochondrion													NA	NA	NA	0.98361	0.98361	0.98361	0.237318	0.237318	0.237318	0.648916	0.392655	0.0779884	NA	NA	NA	NA	26.9325	27.4122	27.4236	27.3478	27.117	26.7642	27.4845	27.5428	27.5349	27.5713	27.6278	27.7796
407	Q8VYA4	Q8VYA4_ARATH	At4g18810 (NAD(P)-binding Rossmann-fold superfamily protein)	AT4G18810	plastid													0.938118	0.938118	0.938118	0.101446	0.994642	0.101446	0.82409	0.82409	0.82409	0.383435	0.383435	0.18795	29.9396	30.0194	30.0126	30.0593	30.1335	29.8132	30.1325	30.467	30.1706	29.9982	30.0894	30.0384	29.6342	29.8217	29.8532	29.9769
2117	Q944S8	Q944S8_ARATH	At4g21108/At4g21108 (Cytochrome-c oxidase/ electron carrier)	AT4G21105	mitochondrion													0.643378	0.182684	0.761714	NA	NA	NA	NA	NA	NA	0.720937	0.720937	0.979636	28.5422	27.8814	26.7109	28.3089	NA	NA	NA	NA	NA	NA	NA	NA	27.8181	27.4797	28.005	27.8091
351	B9DGL1	B9DGL1_ARATH	AT4G21580 protein (Oxidoreductase, zinc-binding dehydrogenase family protein)	AT4G21580	cytosol													0.999717	0.710539	0.76593	0.914427	0.824226	0.824226	0.982883	0.351069	0.982883	0.962693	0.45129	0.962693	27.6012	27.6011	27.245	27.7675	27.466	27.5022	27.6984	27.851	27.5355	27.5262	28.1902	27.5635	27.7644	27.7565	27.5434	27.7996
351	O65423	O65423_ARATH	AT4g21580/F18E5_200 (Oxidoreductase, zinc-binding dehydrogenase family protein) (Putative NADPH quinone oxidoreductase)	AT4G21580	cytosol													0.999717	0.710539	0.76593	0.914427	0.824226	0.824226	0.982883	0.351069	0.982883	0.962693	0.45129	0.962693	27.6012	27.6011	27.245	27.7675	27.466	27.5022	27.6984	27.851	27.5355	27.5262	28.1902	27.5635	27.7644	27.7565	27.5434	27.7996
2617	O65449	O65449_ARATH	At4g22010 (Pectinesterase-like protein) (SKU5 similar 4)	AT4G22010	extracellular													NA	NA	NA	NA	NA	NA	NA	NA	NA	0.961714	0.961714	0.961714	NA	NA	NA	NA	NA	NA	NA	NA	NA	NA	NA	NA	25.7244	25.6606	25.4158	26.2463
1464	Q9SUR0	Q9SUR0_ARATH	AT4G23670 protein (AT4g23670/F9D16_140) (Polyketide cyclase/dehydrase and lipid transport superfamily protein) (Putative major latex protein)	AT4G23670	cytosol												*	0.121919	0.121919	0.121919	0.703324	0.836246	0.709566	0.712451	0.712451	0.387596	0.243141	0.100302	0.013513	30.4011	30.8599	30.8102	30.7966	30.649	30.2992	30.7351	30.3763	31.5986	31.421	31.4215	30.9688	31.1083	30.9463	30.8408	30.5935
2110	Q9STW1	Q9STW1_ARATH	At4g24330	AT4G24330	endoplasmic reticulum													0.338988	0.396847	0.533881	NA	NA	NA	0.698834	0.581693	0.581693	0.958855	0.958855	0.958855	26.0592	25.2525	25.5472	25.7526	NA	NA	NA	NA	24.9842	25.3248	25.5054	25.4702	25.4666	25.5197	25.4853	25.5029
910	Q944J2	Q944J2_ARATH	At4g29227 (PfkB-like carbohydrate kinase family protein)	AT4G28706	plastid													0.980255	0.980255	0.980255	0.969159	0.969159	0.969159	0.500743	0.500743	0.349117	0.93406	0.93406	0.117448	27.1501	27.1581	27.0077	27.1137	27.0339	26.8505	26.9619	27.0514	26.4192	26.0735	26.8041	27.1613	27.1985	27.2066	27.2297	27.4387
34	Q9M0D5	Q9M0D5_ARATH	AT4g29480/F17A13_300 (Copia-like retroelement pol polyprotein) (Mitochondrial ATP synthase subunit G protein)	AT4G29480	mitochondrion													NA	NA	NA	0.309101	0.309101	0.309101	NA	NA	NA	NA	NA	NA	NA	NA	NA	NA	28.0935	29.4527	29.337	29.4431	NA	NA	NA	NA	NA	NA	NA	NA
46	Q9SZV4	Q9SZV4_ARATH	AT4g30010/F6G3_40 (ATP-dependent RNA helicase)	AT4G30010	mitochondrion													0.884293	0.21895	0.87667	0.535972	0.535972	0.535972	0.671409	0.867271	0.867271	0.772077	0.772077	0.772077	28.6509	28.6138	28.1741	28.7331	27.4434	28.5889	28.5016	28.6645	28.2847	27.3371	28.4444	28.714	28.9074	28.8301	29.0263	28.81
2729	Q9M0B2	Q9M0B2_ARATH	AT4G30480 protein (Tetratricopeptide repeat (TPR)-like superfamily protein)	AT4G30480	nucleus													NA	NA	NA	NA	NA	NA	NA	NA	NA	0.652161	0.652194	0.964059	NA	NA	NA	NA	NA	NA	NA	NA	NA	NA	NA	NA	25.1412	24.6683	24.8447	25.1253
693	Q8GUN1	Q8GUN1_ARATH	AT4G31340 protein (Myosin heavy chain-like protein)	AT4G31340	endoplasmic reticulum									*			*	0.475423	0.219511	0.219511	0.957597	0.957597	0.957597	0.585648	0.0625278	0.0412499	0.89587	0.89587	0.0343608	28.156	28.4083	28.6063	27.703	27.7464	27.9207	28.1655	27.8791	29.5793	29.3587	28.5665	28.1767	28.4338	28.3788	28.4015	27.8762
815	Q8GYZ0	Q8GYZ0_ARATH	At4g31530 (NAD(P)-binding Rossmann-fold superfamily protein)	AT4G31530	plastid													0.874617	0.790282	0.739563	0.94255	0.94255	0.94255	0.813693	0.119941	0.119941	0.515877	0.905889	0.615394	26.6236	26.483	27.0192	27.6274	27.8024	27.8482	27.6287	27.8732	26.671	26.7562	27.4368	27.5282	28.0738	27.8371	28.056	27.9292
838	Q42139	Q42139_ARATH	AT4g32260/F10M6_100 (ATP synthase beta chain (Subunit II)) (EC 3.6.1.34) (ATPase, F0 complex, subunit B/B', bacterial/chloroplast) (H+-transporting ATP synthase chain 9-like protein) (H+-transporting ATP synthase chain9 - like protein)	AT4G32260	plastid													0.302897	0.164598	0.645155	0.381814	0.875721	0.875721	0.906954	0.171131	0.171131	0.993373	0.993373	0.272655	33.2388	33.4819	33.6278	33.3079	33.7177	33.2323	33.8561	33.7785	34.0849	34.0402	33.3221	33.3836	33.3402	33.3724	33.3713	33.1113
2354	Q8W4Q1	Q8W4Q1_ARATH	At4g35360/F23E12_80 (Pantothenate kinase)	AT4G35360	cytosol													0.804021	0.329949	0.930383	NA	NA	NA	0.665204	0.155817	0.067956	0.969568	0.801707	0.801707	25.8787	26.1383	26.9238	25.8292	NA	NA	NA	NA	27.4086	27.1151	26.0882	25.276	25.9821	25.8236	25.414	25.4072
442	O23157	O23157_ARATH	AT4g37300/C7A10_60 (Maternal effect embryo arrest 59)	AT4G37300	nucleus											*		0.280847	0.0876629	0.493598	0.918426	0.918426	0.918426	0.973895	0.352603	0.294922	0.901725	0.0112706	0.194034	28.628	29.1746	29.6473	28.8537	28.2707	28.1439	29.3531	28.5698	29.8285	29.8495	29.0298	28.6649	29.4492	29.4312	28.8634	29.2143
944	B9DFI3	B9DFI3_ARATH	AT4G37550 protein (Acetamidase/Formamidase family protein)	AT4G37550	cytosol		*											0.436857	0.0411634	0.10705	0.331419	0.212842	0.985894	0.637699	0.538685	0.363637	0.892948	0.892948	0.892948	27.2041	27.0261	27.8177	26.7859	26.8959	26.4453	27.6208	26.903	27.8579	28.0391	27.4977	27.2749	27.0685	27.0343	27.1483	27.2197
2286	Q9SVI9	Q9SVI9_ARATH	At4g39040 (RNA-binding CRS1 / YhbY (CRM) domain protein)	AT4G39040	plastid									**				0.974365	0.974365	0.974365	NA	NA	NA	0.368056	0.368056	0.00317253	0.533821	0.911913	0.358676	27.032	27.1587	26.9523	27.1423	NA	NA	NA	NA	26.4081	26.2603	26.5595	27.1826	26.2413	26.4705	26.2134	26.6666
1529	Q9T024	Q9T024_ARATH	AT4g39150/T22F8_50 (DNAJ heat shock N-terminal domain-containing protein) (DnaJ-like protein)	AT4G39150	cytosol													0.763483	0.763483	0.763483	0.127026	0.683677	0.799698	0.934037	0.391289	0.391289	0.797426	0.739213	0.707841	27.9594	27.8086	28.0867	27.8761	28.1623	26.2522	27.6525	27.8428	28.3429	28.312	27.8743	27.8344	27.7189	27.7855	27.5383	27.4702
420	Q9ASV5	Q9ASV5_ARATH	AT4g39690/T19P19_80 (MICOS complex subunit)	AT4G39690	mitochondrion													0.687836	0.54362	0.54362	0.33352	0.866878	0.866878	0.985575	0.202622	0.202622	0.800941	0.714034	0.714034	27.929	28.1182	28.4596	27.5198	27.4852	26.3051	27.8911	27.8015	29.1083	29.1228	27.7042	27.8223	27.6537	27.7249	27.4711	27.8761
385	Q940V1	Q940V1_ARATH	AT4g39960/T5J17_130 (Molecular chaperone Hsp40/DnaJ family protein)	AT4G39960	plastid													0.324312	0.0682632	0.880763	0.770159	0.770159	0.770159	0.99067	0.133114	0.11855	0.617164	0.970893	0.469842	29.5601	29.2213	28.769	29.6018	29.2054	29.7859	29.0444	29.5556	28.2428	28.2366	29.2437	29.5122	29.1224	28.9919	29.1296	29.3753
568	C0Z286	C0Z286_ARATH	AT5G01010 protein (Retinal-binding protein)	AT5G01010	golgi													0.762872	0.762872	0.883655	0.995151	0.995151	0.995151	0.793268	0.398285	0.0877607	0.851508	0.851508	0.851508	26.903	27.2264	27.466	26.9719	26.7953	26.9963	26.9836	26.9997	27.5586	27.6287	27.2911	26.8724	26.9898	27.0816	27.0385	26.8698
2328	Q9LZM6	Q9LZM6_ARATH	At5g02050 (Mitochondrial glycoprotein family protein)	AT5G02050	mitochondrion													0.845042	0.845042	0.845042	NA	NA	NA	0.858647	0.292512	0.102554	NA	NA	NA	26.849	27.0861	27.1858	26.9499	NA	NA	NA	NA	28.2984	28.3756	27.7048	27.2282	NA	NA	NA	NA
339	A0JQ00	A0JQ00_ARATH	At5g02740 (Ribosomal protein S24e family protein)	AT5G02740	mitochondrion													NA	NA	NA	0.7548	0.7548	0.7548	NA	NA	NA	0.251224	0.970796	0.850755	NA	NA	NA	NA	26.0588	26.4495	26.255	26.4595	NA	NA	NA	NA	26.2962	25.5597	26.3125	26.4791
2092	C0Z388	C0Z388_ARATH	AT5G04280 protein (RNA-binding (RRM/RBD/RNP motifs) family protein with retrovirus zinc finger-like domain-containing protein)	AT5G04280	nucleus													0.550106	0.330769	0.682461	NA	NA	NA	NA	NA	NA	0.795754	0.795754	0.46941	26.7072	26.2369	25.8313	26.5384	NA	NA	NA	NA	NA	NA	NA	NA	26.3752	26.32	26.4188	26.628
2259	O04265	O04265_ARATH	AT5g08160 (Serine/threonine protein kinase) (Serine/threonine protein kinase 3)	AT5G08160	cytosol													0.642629	0.642629	0.642629	NA	NA	NA	0.969863	0.969863	0.969863	0.721462	0.721462	0.721462	25.9685	26.1349	26.301	25.8255	NA	NA	NA	NA	26.0059	26.0241	25.6219	25.9485	26.1178	26.1865	26.3234	26.2558
743	Q8LBP6	Q8LBP6_ARATH	At5g08410 (Ferredoxin/thioredoxin reductase subunit A (Variable subunit) 2) (Putative lipoic acid synthase)	AT5G08410	plastid													0.813978	0.813978	0.813978	0.0531267	0.988759	0.988759	0.954939	0.473852	0.608758	0.275611	0.275611	0.275611	28.9845	28.8801	29.065	29.0244	29.2546	27.7963	29.2619	29.3611	29.1308	29.1483	28.6633	28.9225	28.565	28.8371	28.936	28.8665
2048	Q6DBI9	Q6DBI9_ARATH	At5g10460 (Haloacid dehalogenase-like hydrolase (HAD) superfamily protein)	AT5G10460	plastid													0.680877	0.680877	0.680877	NA	NA	NA	0.391309	0.475897	0.348398	0.958133	0.958133	0.958133	26.1995	26.3949	26.3032	26.3215	NA	NA	NA	NA	25.0947	25.9904	25.7025	26.2694	26.4363	26.4283	26.5138	26.4118
2297	Q9LYF8	Q9LYF8_ARATH	AT5g11720/T22P22_110 (Alpha-glucosidase 1) (Glycosyl hydrolases family 31 protein)	AT5G11720	plasma membrane,extracellular													0.919264	0.919264	0.919264	NA	NA	NA	0.521972	0.711137	0.673322	0.582397	0.210543	0.706523	27.1693	27.1199	27.3399	27.0983	NA	NA	NA	NA	27.1009	27.7537	26.8783	26.6712	26.9072	27.0149	26.6915	26.9688
2522	Q9LYF0	Q9LYF0_ARATH	At5g11810 (Rhomboid family protein)	AT5G11810	cytosol													NA	NA	NA	NA	NA	NA	0.898112	0.898112	0.898112	0.675626	0.675626	0.767942	NA	NA	NA	NA	NA	NA	NA	NA	25.6727	25.811	25.8605	25.5737	25.2056	25.9265	26.0109	25.6599
1201	B9DGP8	B9DGP8_ARATH	AT5G13450 protein (Delta subunit of Mt ATP synthase)	AT5G13450	mitochondrion													0.676051	0.143639	0.0737491	0.171602	0.975637	0.930513	0.665008	0.286778	0.186231	0.968087	0.968087	0.968087	30.1427	30.2632	30.6619	29.5037	30.1702	29.3777	30.1813	30.0546	31.0821	30.8394	30.2063	29.6722	29.7025	29.7261	29.719	29.649
16	Q8GY46	Q8GY46_ARATH	At5g13560 (Structural maintenance of chromosomes protein)	AT5G13560	golgi								*	*				0.82712	0.82712	0.82712	0.842759	0.842759	0.842759	0.905301	0.0484438	0.0484438	0.692163	0.864171	0.692163	28.8217	29.1928	28.9222	28.7146	27.5402	28.1128	27.8354	29.157	29.9138	29.8446	28.5466	28.6054	28.4136	28.6044	28.3817	28.5535
1518	Q93VK7	Q93VK7_ARATH	AT5g14910/F2G14_30 (Heavy metal transport/detoxification superfamily protein)	AT5G14910	plastid													0.881643	0.127451	0.475835	0.405801	0.821199	0.821199	0.59881	0.502731	0.502731	0.7557	0.7557	0.7557	29.1915	29.2552	30.2384	29.6019	30.4069	28.0902	29.7639	30.0943	30.6079	30.9527	30.0378	30.1085	29.8274	30.0376	29.6729	29.9241
1108	Q8W4R0	Q8W4R0_ARATH	AT5g17530/K10A8_10 (Phosphoglucosamine mutase family protein)	AT5G17530	plastid													0.888612	0.888612	0.888612	0.772892	0.772892	0.883633	0.659898	0.888192	0.659898	0.640685	0.660998	0.62488	28.4589	28.6409	28.6238	28.5298	28.4465	27.8481	28.1557	28.3745	28.6547	28.4116	28.5876	28.3802	28.1309	28.2682	28.2187	28.3389
865	Q29Q34	Q29Q34_ARATH	At5g19440 (NAD(P)-binding Rossmann-fold superfamily protein)	AT5G19440	cytosol									*				0.454001	0.619805	0.175125	0.640073	0.849103	0.951579	0.923145	0.923145	0.0270635	0.364674	0.276672	0.976511	28.6406	28.9092	28.783	28.2001	28.3349	27.4112	28.0877	28.3794	29.1242	29.0923	29.1622	28.0798	27.8167	28.0587	28.1839	27.8109
2516	Q7XA63	Q7XA63_ARATH	At5g19860	AT5G19860	extracellular													NA	NA	NA	NA	NA	NA	0.895353	0.906786	0.895353	NA	NA	NA	NA	NA	NA	NA	NA	NA	NA	NA	26.8452	27.2678	26.6928	27.8884	NA	NA	NA	NA
2086	Q84TE7	Q84TE7_ARATH	At5g22340 (NF-kappa-B inhibitor-like protein)	AT5G22340	plastid													0.365158	0.365158	0.512272	NA	NA	NA	NA	NA	NA	0.934025	0.934025	0.417825	26.2058	25.6082	25.3259	25.9292	NA	NA	NA	NA	NA	NA	NA	NA	25.8188	25.8414	25.8636	25.4631
2225	Q9FHL4	Q9FHL4_ARATH	At5g23440 (Ferredoxin/thioredoxin reductase subunit A (Variable subunit) 1) (Similarity to ferredoxin-thioredoxin reductase variable chain)	AT5G23440	plastid													0.334565	0.334565	0.669013	NA	NA	NA	0.902288	0.169295	0.169295	0.942769	0.942769	0.942769	26.5209	27.1514	27.234	26.7266	NA	NA	NA	NA	27.8965	27.8417	27.0722	26.9225	27.1143	27.0686	27.0863	27.1821
170	Q8LDQ8	Q8LDQ8_ARATH	At5g24165	AT5G24165	mitochondrion													0.563673	0.147158	0.358413	0.800289	0.800289	0.800289	0.53505	0.53505	0.53505	0.601791	0.66663	0.601791	27.8505	27.9424	27.5404	28.0313	27.3711	28.1964	28.0721	28.049	27.9505	28.2783	28.2877	28.2569	28.2907	27.842	28.0996	27.8574
1103	Q93W02	Q93W02_ARATH	AT5g24690/MXC17_8 (Plant/protein, putative (DUF3411))	AT5G24690	plastid		*											0.240873	0.0326381	0.996351	0.385014	0.874573	0.874573	0.459041	0.441383	0.262672	0.954375	0.954375	0.954375	28.6224	28.217	27.6835	28.6237	28.1918	28.7427	28.0327	28.1219	27.276	26.6706	28.0113	28.3771	28.426	28.2936	28.4069	28.444
1103	Q93W02	Q93W02_ARATH	AT5g24690/MXC17_8 (Plant/protein, putative (DUF3411))	AT5G24700	NA		*											0.240873	0.0326381	0.996351	0.385014	0.874573	0.874573	0.459041	0.441383	0.262672	0.954375	0.954375	0.954375	28.6224	28.217	27.6835	28.6237	28.1918	28.7427	28.0327	28.1219	27.276	26.6706	28.0113	28.3771	28.426	28.2936	28.4069	28.444
174	Q94F20	Q94F20_ARATH	At5g25460	AT5G25460	extracellular													0.803763	0.340463	0.249006	0.830922	0.830922	0.830922	0.330687	0.215749	0.215749	0.731878	0.731878	0.731878	28.3345	28.3985	28.0496	28.7904	28.2566	28.6147	28.4479	28.9246	28.5126	28.1428	27.9537	29.0246	29.5628	29.4692	29.3284	29.424
2674	Q93ZI7	Q93ZI7_ARATH	AT5g35440/MOK9_2 (Tetratricopeptide repeat (TPR)-like superfamily protein)	AT5G35430	golgi													NA	NA	NA	NA	NA	NA	NA	NA	NA	0.341078	0.994609	0.994609	NA	NA	NA	NA	NA	NA	NA	NA	NA	NA	NA	NA	30.7584	28.6267	30.6428	30.7491
1663	Q93Z11	Q93Z11_ARATH	AT5g37360/MNJ8_150 (LOW protein: ammonium transporter 1-like protein)	AT5G37360	plastid									*				0.460799	0.0640096	0.626183	0.664089	0.858817	0.664089	0.621029	0.0908303	0.010968	0.924846	0.924846	0.924846	27.8632	28.2064	28.9066	27.6863	28.4632	28.0857	28.6392	28.0254	29.2641	29.0555	28.3781	27.4099	28.1305	28.366	28.1608	28.2206
979	B9DFQ9	B9DFQ9_ARATH	AT5G37510 protein (NADH-ubiquinone dehydrogenase)	AT5G37510	mitochondrion													0.894272	0.894272	0.989608	0.952595	0.952595	0.952595	0.489137	0.51186	0.51186	0.882169	0.882169	0.882169	30.0839	30.0353	29.9644	30.082	30.0715	29.9979	30.0309	30.0622	30.017	29.6797	30.2424	30.2419	30.1528	30.1195	30.188	30.1402
2003	Q8L745	Q8L745_ARATH	AT5g42220/K5J14_2 (Ubiquitin-like superfamily protein)	AT5G42220	nucleus													0.360618	0.696447	0.360618	NA	NA	NA	0.776128	0.39514	0.179279	0.95132	0.95132	0.95132	26.4107	25.8844	26.6509	25.8581	NA	NA	NA	NA	26.849	27.0189	26.2492	25.5834	25.8863	25.8727	25.833	25.9071
587	Q6NMA9	Q6NMA9_ARATH	At5g45170 (Haloacid dehalogenase-like hydrolase (HAD) superfamily protein)	AT5G45170	plastid													0.249201	0.249201	0.71424	0.847409	0.847409	0.847409	0.942058	0.208978	0.208978	0.695247	0.695247	0.695247	27.6967	28.3707	28.359	27.874	28.4367	28.2419	28.5068	28.6291	28.9896	28.906	28.2384	28.2079	28.1134	28.3304	28.2536	28.4518
2593	Q9LV69	Q9LV69_ARATH	At5g48440 (FAD-dependent oxidoreductase family protein)	AT5G48440	plastid													NA	NA	NA	NA	NA	NA	NA	NA	NA	0.875742	0.875742	0.875742	NA	NA	NA	NA	NA	NA	NA	NA	NA	NA	NA	NA	24.3096	24.6077	24.5613	24.5652
2053	Q94F50	Q94F50_ARATH	AT5g48790/K24G6_12 (LOW PSII ACCUMULATION protein (DUF1995))	AT5G48790	plastid													0.281949	0.177209	0.450345	NA	NA	NA	0.884538	0.884538	0.566445	0.82236	0.832034	0.82236	26.2373	25.9041	25.7908	26.4414	NA	NA	NA	NA	25.4404	25.6193	25.6916	26.2837	26.8449	26.6585	26.8885	26.7612
2501	B9DGI7	B9DGI7_ARATH	AT5G51040 protein (Succinate dehydrogenase assembly factor)	AT5G51040	mitochondrion													NA	NA	NA	NA	NA	NA	0.652711	0.648978	0.634629	NA	NA	NA	NA	NA	NA	NA	NA	NA	NA	NA	27.3896	27.1138	26.8704	26.44	NA	NA	NA	NA
2205	Q93XY1	Q93XY1_ARATH	At5g53620 (RNA polymerase II degradation factor)	AT5G53620	nucleus													0.710538	0.679679	0.710538	NA	NA	NA	0.420092	0.345515	0.345515	NA	NA	NA	25.5756	25.3525	25.9806	25.3401	NA	NA	NA	NA	26.5556	26.0822	25.9417	25.873	NA	NA	NA	NA
1890	Q9FFV1	Q9FFV1_ARATH	At5g54760 (Protein translation factor Sui1 homolog) (Translation initiation factor SUI1 family protein)	AT5G54760	cytosol													0.950234	0.566253	0.0845356	NA	NA	NA	0.957613	0.543597	0.957613	0.445395	0.426419	0.445395	27.8709	27.86	27.9988	27.4831	NA	NA	NA	NA	27.9477	27.9108	27.5212	27.9296	27.4909	27.6215	27.6682	27.3667
917	Q9LST0	Q9LST0_ARATH	AT5g60160/f15l12_20 (Aspartyl aminopeptidase) (Zn-dependent exopeptidases superfamily protein)	AT5G60160	vacuole													0.668281	0.372655	0.436208	0.945919	0.945919	0.973538	0.962364	0.285475	0.285475	0.434473	0.539157	0.707817	27.97	27.8056	27.4093	28.3023	27.8977	28.1687	27.7952	27.9119	26.528	26.4187	28.1378	28.0848	28.4638	28.0536	28.2215	28.3843
2569	A1L4Y4	A1L4Y4_ARATH	At5g61510 (GroES-like zinc-binding alcohol dehydrogenase family protein)	AT5G61510	mitochondrion													NA	NA	NA	NA	NA	NA	NA	NA	NA	0.976009	0.976009	0.976009	NA	NA	NA	NA	NA	NA	NA	NA	NA	NA	NA	NA	25.5421	25.3759	25.3936	25.3865
217	A8MS32	A8MS32_ARATH	AT5G64130 protein (cAMP-regulated phosphoprotein 19-related protein)	AT5G64130	nucleus		*											0.173601	0.0372554	0.365503	0.982587	0.982587	0.982587	0.885489	0.501456	0.501456	0.823315	0.802357	0.221241	28.2536	28.6395	28.9442	28.056	27.9247	28.0655	28.477	28.4999	29.5025	29.4383	28.8226	28.9949	28.446	28.4822	28.3763	28.1234
217	Q93Z49	Q93Z49_ARATH	AT5g64130/MHJ24_11 (cAMP-regulated phosphoprotein 19-related protein)	AT5G64130	nucleus		*											0.173601	0.0372554	0.365503	0.982587	0.982587	0.982587	0.885489	0.501456	0.501456	0.823315	0.802357	0.221241	28.2536	28.6395	28.9442	28.056	27.9247	28.0655	28.477	28.4999	29.5025	29.4383	28.8226	28.9949	28.446	28.4822	28.3763	28.1234
1967	Q9FJZ7	Q9FJZ7_ARATH	AT5G66420 protein (TIM-barrel signal transduction protein)	AT5G66420	cytosol													0.463527	0.752974	0.536652	NA	NA	NA	0.91675	0.91675	0.936952	0.46729	0.504095	0.359518	26.2638	26.9354	26.0939	26.7386	NA	NA	NA	NA	26.3672	26.0534	26.8716	26.4496	27.2528	27.0017	27.055	26.9019
1967	Q94JM0	Q94JM0_ARATH	AT5g66420/K1F13_7 (TIM-barrel signal transduction protein)	AT5G66420	cytosol													0.463527	0.752974	0.536652	NA	NA	NA	0.91675	0.91675	0.936952	0.46729	0.504095	0.359518	26.2638	26.9354	26.0939	26.7386	NA	NA	NA	NA	26.3672	26.0534	26.8716	26.4496	27.2528	27.0017	27.055	26.9019
2718	A0A1P8AYG2	A0A1P8AYG2_ARATH	ATP binding cassette subfamily B4	AT2G47000	plasma membrane													NA	NA	NA	NA	NA	NA	NA	NA	NA	0.804651	0.804651	0.804651	NA	NA	NA	NA	NA	NA	NA	NA	NA	NA	NA	NA	26.7346	26.5082	26.1682	25.999
2718	A0A1P8AYF4	A0A1P8AYF4_ARATH	ATP binding cassette subfamily B4	AT2G47000	plasma membrane													NA	NA	NA	NA	NA	NA	NA	NA	NA	0.804651	0.804651	0.804651	NA	NA	NA	NA	NA	NA	NA	NA	NA	NA	NA	NA	26.7346	26.5082	26.1682	25.999
2718	A0A1P8AYL3	A0A1P8AYL3_ARATH	ATP binding cassette subfamily B4	AT2G47000	plasma membrane													NA	NA	NA	NA	NA	NA	NA	NA	NA	0.804651	0.804651	0.804651	NA	NA	NA	NA	NA	NA	NA	NA	NA	NA	NA	NA	26.7346	26.5082	26.1682	25.999
1732	F4I5V8	F4I5V8_ARATH	ATP citrate synthase (EC 2.3.3.8)	AT1G10670	cytosol													0.92293	0.905073	0.92293	0.116353	0.598894	0.137193	0.275031	0.835211	0.460063	0.446882	0.446882	0.545466	28.1403	28.1934	28.3698	28.1612	28.2453	27.5574	28.1182	27.6976	28.258	27.8174	28.2136	28.0229	27.8519	28.1028	28.0647	27.9567
1710	Q9S762	HIS1A_ARATH	ATP phosphoribosyltransferase 1, chloroplastic (ATP-PRTase 1) (AtATP-PRT1) (EC 2.4.2.17)	AT1G58080	plastid													0.938761	0.404855	0.629102	0.67604	0.698826	0.67604	0.206405	0.206405	0.206405	0.971168	0.533707	0.597131	28.7199	28.7394	29.0787	28.5669	28.7671	28.3999	28.6264	28.2538	29.1309	28.6455	28.5733	28.7009	28.6731	28.668	28.4673	28.5715
1543	Q8GSJ1	HIS1B_ARATH	ATP phosphoribosyltransferase 2, chloroplastic (ATP-PRTase 2) (AtATP-PRT2) (EC 2.4.2.17)	AT1G09795	plastid													0.870596	0.870596	0.870596	0.981144	0.399105	0.223995	0.954885	0.954885	0.814909	0.654407	0.351593	0.351593	29.3078	29.2805	29.3714	29.3352	29.3486	29.3452	29.1993	29.0172	29.5244	29.4959	29.4854	29.3292	29.4243	29.3913	29.3188	29.271
1192	Q9LIK9	APS1_ARATH	ATP sulfurylase 1, chloroplastic (AtPS1) (EC 2.7.7.4)	AT3G22890	cytosol,plastid													0.921764	0.16707	0.231937	0.42511	0.726441	0.726441	0.939788	0.351998	0.939788	0.705503	0.705503	0.705503	32.2586	32.2429	31.9008	32.0165	31.8923	31.5042	31.763	31.782	31.9798	31.929	32.461	31.9543	31.7722	31.6957	31.8223	31.7178
1290	Q43870	APS2_ARATH	ATP sulfurylase 2 (EC 2.7.7.4)	AT1G19920	plastid													0.909239	0.707649	0.0676418	0.537607	0.814831	0.814831	0.917259	0.917259	0.917259	0.560518	0.690804	0.711808	29.6814	29.6673	29.5999	29.3574	29.625	29.1759	29.5252	29.4616	29.4355	29.3483	29.3286	29.3059	29.1676	29.347	29.2875	29.1084
2401	Q9S7D8	APS4_ARATH	ATP sulfurylase 4, chloroplastic (EC 2.7.7.4)	AT5G43780	plastid											**		NA	NA	NA	NA	NA	NA	NA	NA	NA	0.316119	0.00782052	0.242232	NA	NA	NA	NA	NA	NA	NA	NA	NA	NA	NA	NA	25.2653	25.6303	26.7313	25.7335
2283	A8MQH0	A8MQH0_ARATH	ATP synthase E chain	AT5G15320	mitochondrion													0.870213	0.870213	0.870213	NA	NA	NA	NA	NA	NA	NA	NA	NA	25.2892	25.0927	25.3785	25.4332	NA	NA	NA	NA	NA	NA	NA	NA	NA	NA	NA	NA
2283	Q8GXE7	Q8GXE7_ARATH	ATP synthase E chain (At5g15320) (GPI-anchored protein)	AT5G15320	mitochondrion													0.870213	0.870213	0.870213	NA	NA	NA	NA	NA	NA	NA	NA	NA	25.2892	25.0927	25.3785	25.4332	NA	NA	NA	NA	NA	NA	NA	NA	NA	NA	NA	NA
1599	P09468	ATPE_ARATH	ATP synthase epsilon chain, chloroplastic (ATP synthase F1 sector epsilon subunit) (F-ATPase epsilon subunit)	ATCG00470	plastid													0.984735	0.984735	0.984735	0.0553137	0.956114	0.203913	0.9296	0.9296	0.9296	0.386484	0.520628	0.135939	32.0742	31.9197	32.065	32.078	32.6666	32.0681	32.6557	32.2935	32.1559	32.2736	32.1801	32.1939	32.522	32.6548	32.6118	32.2923
1072	Q01908	ATPG1_ARATH	ATP synthase gamma chain 1, chloroplastic (F-ATPase gamma subunit 1)	AT4G04640	plastid													0.837588	0.51347	0.837588	0.976453	0.976453	0.976453	0.878397	0.878397	0.878397	0.788025	0.788025	0.402568	33.7881	33.753	33.6211	33.7334	34.1381	34.1345	34.1545	34.0838	33.6666	33.8339	33.7475	33.7927	34.1752	34.1101	34.1233	33.9537
99	A0A2P2CLH9	A0A2P2CLH9_ARATH	ATP synthase protein MI25	NA	NA													0.658127	0.26564	0.399793	0.612273	0.612273	0.757391	0.845002	0.845002	0.792831	0.808022	0.847994	0.773397	28.6006	28.3259	27.4544	29.1749	27.0937	28.6719	28.5566	27.9705	27.554	27.3699	27.8104	28.6269	28.8815	28.6701	28.8156	29.1861
99	Q04613	MI25_ARATH	ATP synthase protein MI25 (ORF25)	ATMG00640	mitochondrion													0.658127	0.26564	0.399793	0.612273	0.612273	0.757391	0.845002	0.845002	0.792831	0.808022	0.847994	0.773397	28.6006	28.3259	27.4544	29.1749	27.0937	28.6719	28.5566	27.9705	27.554	27.3699	27.8104	28.6269	28.8815	28.6701	28.8156	29.1861
312	P93303	YMF19_ARATH	ATP synthase protein YMF19 (EC 7.1.2.2) (Mitochondrial protein YMF19)	AT2G07707	mitochondrion													0.292342	0.107762	0.308118	0.6862	0.6862	0.6862	0.622941	0.302482	0.302482	0.860822	0.860822	0.860822	29.1436	28.5372	28.1838	29.6342	28.3989	29.4334	28.8829	28.8393	26.4462	27.2161	28.5631	28.8577	29.4912	29.1846	29.2946	29.5704
312	P93303	YMF19_ARATH	ATP synthase protein YMF19 (EC 7.1.2.2) (Mitochondrial protein YMF19)	ATMG00480	mitochondrion													0.292342	0.107762	0.308118	0.6862	0.6862	0.6862	0.622941	0.302482	0.302482	0.860822	0.860822	0.860822	29.1436	28.5372	28.1838	29.6342	28.3989	29.4334	28.8829	28.8393	26.4462	27.2161	28.5631	28.8577	29.4912	29.1846	29.2946	29.5704
35	P56758	ATPI_ARATH	ATP synthase subunit a, chloroplastic (ATP synthase F0 sector subunit a) (F-ATPase subunit IV)	ATCG00150	plastid													0.109196	0.0541794	0.74611	0.998447	0.998447	0.680574	0.779889	0.184513	0.184513	0.91466	0.887807	0.887807	29.7779	28.4836	28.0137	29.5949	29.1401	29.1379	29.2073	30.4744	26.5312	26.855	28.6728	29.0352	29.116	29.1711	28.9446	29.4711
1263	A0A2P2CLF9	A0A2P2CLF9_ARATH	ATP synthase subunit alpha	NA	NA													0.935877	0.355385	0.176955	0.855756	0.855756	0.847202	0.854737	0.777499	0.777499	0.687413	0.687413	0.980097	28.6006	28.3259	27.4544	29.1749	27.0937	28.6719	28.5566	27.9705	27.554	27.3699	27.8104	28.6269	28.8815	28.6701	28.8156	29.1861
825	P56757	ATPA_ARATH	ATP synthase subunit alpha, chloroplastic (EC 7.1.2.2) (ATP synthase F1 sector subunit alpha) (F-ATPase subunit alpha)	ATCG00120	plastid													0.51869	0.374098	0.726319	0.934043	0.934043	0.934043	0.974417	0.0869708	0.0845692	0.896733	0.896733	0.896733	35.6742	35.8367	35.9336	35.7198	35.9972	36.0184	36.2664	36.0619	36.3671	36.373	35.975	35.893	35.9988	36.0218	35.9701	35.8749
1263	F4IMB5	F4IMB5_ARATH	ATP synthase subunit alpha, mitochondrial	AT2G07698	plastid,mitochondrion													0.935877	0.355385	0.176955	0.855756	0.855756	0.847202	0.854737	0.777499	0.777499	0.687413	0.687413	0.980097	33.9273	33.9184	33.7996	34.1188	34.1031	34.1638	34.173	33.9524	33.8104	33.6793	34.0421	34.0989	34.2951	34.1986	34.2015	34.2893
1224	P56759	ATPF_ARATH	ATP synthase subunit b, chloroplastic (ATP synthase F(0) sector subunit b) (ATPase subunit I)	ATCG00130	plastid													0.644644	0.619822	0.557749	0.577408	0.582968	0.764369	0.801035	0.699087	0.699087	0.96243	0.689398	0.689398	32.2662	32.1847	32.3815	32.4939	32.5482	33.0786	32.8862	32.42	32.7366	32.6839	32.4765	32.5355	32.7691	32.7605	32.6219	32.561
842	P19366	ATPB_ARATH	ATP synthase subunit beta, chloroplastic (EC 7.1.2.2) (ATP synthase F1 sector subunit beta) (F-ATPase subunit beta)	ATCG00480	plastid													0.620526	0.613506	0.620526	0.490446	0.855006	0.855006	0.890762	0.890762	0.890762	0.770726	0.906166	0.409473	36.2679	36.3523	36.4036	36.1687	36.6678	36.4921	36.7224	36.7272	36.5326	36.4134	36.6039	36.4947	36.5113	36.5717	36.5234	36.3732
1319	P83483	ATPBM_ARATH	ATP synthase subunit beta-1, mitochondrial (EC 7.1.2.2)	AT5G08670	mitochondrion													0.58649	0.0646443	0.58649	0.40392	0.800719	0.765167	0.217985	0.387169	0.186907	0.968275	0.968275	0.968275	33.652	33.7293	34.0324	33.5639	33.8487	33.393	33.7876	33.6677	34.3059	33.8625	34.0446	33.7459	33.5918	33.6879	33.6625	33.6824
1319	P83484	ATPBN_ARATH	ATP synthase subunit beta-2, mitochondrial (EC 7.1.2.2)	AT5G08690	mitochondrion													0.58649	0.0646443	0.58649	0.40392	0.800719	0.765167	0.217985	0.387169	0.186907	0.968275	0.968275	0.968275	33.652	33.7293	34.0324	33.5639	33.8487	33.393	33.7876	33.6677	34.3059	33.8625	34.0446	33.7459	33.5918	33.6879	33.6625	33.6824
1319	Q9C5A9	ATPBO_ARATH	ATP synthase subunit beta-3, mitochondrial (EC 7.1.2.2)	AT5G08680	mitochondrion													0.58649	0.0646443	0.58649	0.40392	0.800719	0.765167	0.217985	0.387169	0.186907	0.968275	0.968275	0.968275	33.652	33.7293	34.0324	33.5639	33.8487	33.393	33.7876	33.6677	34.3059	33.8625	34.0446	33.7459	33.5918	33.6879	33.6625	33.6824
1354	Q2V3P9	Q2V3P9_ARATH	ATP synthase subunit d, mitochondrial	AT3G52300	mitochondrion		*											0.412215	0.0429278	0.678429	0.481464	0.935119	0.935119	0.805896	0.205814	0.205814	0.980775	0.980775	0.294217	31.5097	31.8143	32.432	31.3876	31.8801	30.3144	31.9643	31.6772	32.9642	32.8237	31.9455	31.7057	31.6653	31.6612	31.6444	31.3797
1354	Q9FT52	ATP5H_ARATH	ATP synthase subunit d, mitochondrial (ATPase subunit d)	AT3G52300	mitochondrion		*											0.412215	0.0429278	0.678429	0.481464	0.935119	0.935119	0.805896	0.205814	0.205814	0.980775	0.980775	0.294217	31.5097	31.8143	32.432	31.3876	31.8801	30.3144	31.9643	31.6772	32.9642	32.8237	31.9455	31.7057	31.6653	31.6612	31.6444	31.3797
1360	Q9SSS9	ATPD_ARATH	ATP synthase subunit delta, chloroplastic (ATP synthase F(1) sector subunit delta) (F-type ATPase subunit delta)	AT4G09650	plastid													0.558953	0.0546094	0.620662	0.835527	0.897526	0.897526	0.896946	0.104926	0.104926	0.648231	0.722861	0.648231	33.8219	34.0257	34.5923	33.6937	34.4224	33.8238	34.3613	34.2161	35.1237	35.0631	34.116	34.023	34.056	34.1752	33.9875	33.8466
1670	Q96252	ATP4_ARATH	ATP synthase subunit delta', mitochondrial (F-ATPase delta' subunit)	AT5G47030	mitochondrion													0.937522	0.937522	0.937522	0.868113	0.868113	0.868113	0.37219	0.151776	0.151776	0.754731	0.739251	0.739251	29.7929	29.5792	29.7623	29.521	28.8613	28.3702	29.5334	28.4118	30.6325	30.2168	29.742	29.7507	29.3988	29.327	29.1879	29.0833
29	Q96253	ATP5E_ARATH	ATP synthase subunit epsilon, mitochondrial (ATPase subunit epsilon)	AT1G51650	mitochondrion													0.317759	0.657034	0.317759	0.954538	0.560547	0.560051	0.238157	0.465004	0.465004	0.515126	0.983989	0.515126	29.5151	29.8268	29.4086	29.1926	28.4423	28.4921	29.2924	29.8705	29.3439	28.8546	29.1524	29.5308	29.1664	29.3956	29.1607	28.8317
550	Q96250	ATPG3_ARATH	ATP synthase subunit gamma, mitochondrial (F-ATPase gamma subunit)	AT2G33040	mitochondrion													0.944943	0.0688737	0.954649	0.543474	0.568794	0.568794	0.972759	0.540154	0.540154	0.330102	0.761584	0.550471	30.5727	30.5264	30.1165	30.5818	30.3311	30.7567	30.5926	30.5504	30.0583	29.96	30.4479	30.4436	30.7487	30.5667	30.7216	30.6663
1201	Q96251	ATPO_ARATH	ATP synthase subunit O, mitochondrial (Oligomycin sensitivity conferral protein) (OSCP)	AT5G13450	mitochondrion													0.676051	0.143639	0.0737491	0.171602	0.975637	0.930513	0.665008	0.286778	0.186231	0.968087	0.968087	0.968087	30.1427	30.2632	30.6619	29.5037	30.1702	29.3777	30.1813	30.0546	31.0821	30.8394	30.2063	29.6722	29.7025	29.7261	29.719	29.649
26	A0A1P8B9K9	A0A1P8B9K9_ARATH	ATP:AMP phosphotransferase (EC 2.7.4.3)	AT5G47840	plastid													0.819909	0.819909	0.819909	0.653321	0.277081	0.0783351	0.979885	0.979885	0.979885	0.874312	0.874312	0.417381	29.0804	28.7071	28.9571	28.9201	28.8371	28.6195	29.4456	30.2947	28.7824	28.7558	28.8447	28.8379	28.7688	28.6841	28.7143	29.0217
417	F4JYC0	F4JYC0_ARATH	ATP:AMP phosphotransferase (EC 2.7.4.3)	AT5G35170	plastid													0.924704	0.29789	0.924704	0.877487	0.877487	0.877487	0.873904	0.484455	0.484455	0.455447	0.829296	0.829296	28.3919	28.4462	27.5095	28.6029	28.6892	28.5124	28.4691	29.0067	27.0113	27.1322	27.9091	28.2137	28.967	28.7791	28.9343	28.9117
1052	F4KAP2	F4KAP2_ARATH	ATP:AMP phosphotransferase (EC 2.7.4.3)	AT5G63400	mitochondrion													0.240228	0.140891	0.538021	0.676618	0.936174	0.936174	0.764866	0.366995	0.284709	0.539073	0.940092	0.539073	30.4224	30.8766	31.1428	30.5808	30.7531	30.0923	30.5707	30.7099	31.5258	31.389	30.8819	30.5515	30.3015	30.5432	30.2866	30.4888
1342	A0A1P8BFG5	A0A1P8BFG5_ARATH	ATP:AMP phosphotransferase (EC 2.7.4.3)	AT5G50370	mitochondrion										**	**	*	NA	NA	NA	0.80955	0.80955	0.80955	0.832901	0.593294	0.539461	0.00826572	0.00826572	0.0301313	NA	NA	NA	NA	27.8801	27.1556	27.5115	27.6841	28.4251	28.5253	28.0127	27.75	27.4239	27.9582	28.0064	27.8103
1645	B3H5S5	B3H5S5_ARATH	ATPase (EC 3.6.-.-) (Arsenical pump-driving ATPase) (Arsenite-stimulated ATPase)	AT1G01910	golgi													0.841963	0.841963	0.841963	0.234749	0.801364	0.801364	0.873695	0.514042	0.514042	0.721302	0.721302	0.721302	27.5584	27.6884	27.7667	27.2821	27.7181	26.2289	27.4523	27.3033	27.9554	27.9131	27.6529	27.5628	27.1466	27.3209	27.4076	27.246
928	P20649	PMA1_ARATH	ATPase 1, plasma membrane-type (EC 7.1.2.1) (Proton pump 1)	AT2G18960	plasma membrane													0.430212	0.0794499	0.330468	0.912657	0.982275	0.982275	0.867038	0.131489	0.09343	0.848507	0.848507	0.542942	32.4136	32.1774	31.6558	32.7243	32.2561	32.6233	32.2436	32.2666	30.9414	31.0256	31.9721	32.2956	32.5235	32.4755	32.4722	32.6691
702	Q9LV11	PMA11_ARATH	ATPase 11, plasma membrane-type (EC 7.1.2.1) (Proton pump 11)	AT5G62670	plasma membrane													0.428015	0.0576517	0.428015	0.845878	0.845878	0.845878	0.923787	0.346061	0.295993	0.743012	0.866144	0.743012	28.6975	28.4425	27.8379	28.4253	28.1179	28.382	27.8606	28.2483	26.9215	26.8578	27.759	28.1277	28.5219	28.6575	28.477	28.6905
1659	P19456	PMA2_ARATH	ATPase 2, plasma membrane-type (EC 7.1.2.1) (Proton pump 2)	AT4G30190	plasma membrane													0.274402	0.0659669	0.639385	0.692233	0.975382	0.692233	0.627073	0.243138	0.243138	0.408773	0.408773	0.931656	29.5161	29.0058	28.5657	29.3743	28.8253	29.0665	28.8378	28.3961	27.3537	26.8414	28.5337	28.6575	29.1719	28.9788	28.9643	29.2133
994	P20431	PMA3_ARATH	ATPase 3, plasma membrane-type (EC 7.1.2.1) (Proton pump 3)	AT5G57350	plasma membrane													0.62119	0.0921299	0.951728	0.618253	0.951763	0.977391	NA	NA	NA	0.785211	0.785211	0.785211	27.9721	27.44	25.9925	27.9271	27.1893	27.9106	26.9853	27.1694	NA	NA	NA	NA	27.9326	28.0147	27.8228	28.084
702	Q9SU58	PMA4_ARATH	ATPase 4, plasma membrane-type (EC 7.1.2.1) (Proton pump 4)	AT3G47950	plasma membrane													0.428015	0.0576517	0.428015	0.845878	0.845878	0.845878	0.923787	0.346061	0.295993	0.743012	0.866144	0.743012	28.6975	28.4425	27.8379	28.4253	28.1179	28.382	27.8606	28.2483	26.9215	26.8578	27.759	28.1277	28.5219	28.6575	28.477	28.6905
1645	Q949M9	GET3A_ARATH	ATPase GET3A (AtGET3A) (EC 3.6.-.-) (Arsenical pump-driving ATPase) (Arsenite-stimulated ATPase) (Guided entry of tail-anchored proteins 3 homolog A)	AT1G01910	golgi													0.841963	0.841963	0.841963	0.234749	0.801364	0.801364	0.873695	0.514042	0.514042	0.721302	0.721302	0.721302	27.5584	27.6884	27.7667	27.2821	27.7181	26.2289	27.4523	27.3033	27.9554	27.9131	27.6529	27.5628	27.1466	27.3209	27.4076	27.246
356	A1L4Y1	GET3B_ARATH	ATPase GET3B (AtGET3B) (EC 3.6.-.-) (Guided entry of tail-anchored proteins 3 homolog B)	AT3G10350	plastid													0.607234	0.42394	0.42394	0.195826	0.611141	0.300125	0.47989	0.47989	0.299849	0.809786	0.809786	0.809786	28.5004	28.336	28.1268	28.2123	28.3132	27.7218	28.1691	28.6929	27.9146	27.6428	28.1484	28.3518	27.7223	27.8401	27.9901	27.9842
1732	Q9SGY2	ACLA1_ARATH	ATP-citrate synthase alpha chain protein 1 (ATP-citrate synthase A-1) (EC 2.3.3.8) (ATP-citrate lyase A-1) (Citrate cleavage enzyme A-1)	AT1G10670	cytosol													0.92293	0.905073	0.92293	0.116353	0.598894	0.137193	0.275031	0.835211	0.460063	0.446882	0.446882	0.545466	28.1403	28.1934	28.3698	28.1612	28.2453	27.5574	28.1182	27.6976	28.258	27.8174	28.2136	28.0229	27.8519	28.1028	28.0647	27.9567
1217	O80526	ACLA3_ARATH	ATP-citrate synthase alpha chain protein 3 (ATP-citrate synthase A-3) (EC 2.3.3.8) (ATP-citrate lyase A-3) (Citrate cleavage enzyme A-3)	AT1G09430	cytosol													0.51356	0.92777	0.617623	0.481462	0.793763	0.793763	0.722864	0.725659	0.722864	0.725177	0.725177	0.855834	29.5394	29.6602	29.5301	29.4668	29.3932	29.0319	29.3238	29.2674	29.522	29.4048	29.4626	29.2838	29.5537	29.6279	29.6877	29.5729
615	Q9C522	ACLB1_ARATH	ATP-citrate synthase beta chain protein 1 (ATP-citrate synthase B-1) (EC 2.3.3.8) (ATP-citrate lyase B-1) (Citrate cleavage enzyme B-1)	AT3G06650	cytosol		*											0.778558	0.0410716	0.778558	0.346964	0.922188	0.724614	0.642156	0.298646	0.298646	0.803235	0.803235	0.803235	30.117	30.0616	29.533	30.1959	29.7463	30.2215	29.7717	29.9239	29.0238	29.3162	29.8644	29.8687	30.2234	30.2032	30.188	30.2393
2134	Q9FGX1	ACLB2_ARATH	ATP-citrate synthase beta chain protein 2 (ATP-citrate synthase B-2) (EC 2.3.3.8) (ATP-citrate lyase B-2) (Citrate cleavage enzyme B-2)	AT5G49460	cytosol													0.659699	0.3626	0.659699	NA	NA	NA	NA	NA	NA	0.523882	0.82843	0.515783	26.9068	26.5434	25.932	26.6427	NA	NA	NA	NA	NA	NA	NA	NA	26.0299	26.5104	25.8768	26.6187
486	Q9M0F9	PFKA1_ARATH	ATP-dependent 6-phosphofructokinase 1 (ATP-PFK 1) (Phosphofructokinase 1) (EC 2.7.1.11) (Phosphohexokinase 1)	AT4G29220	cytosol													0.856174	0.150997	0.738287	0.944645	0.944645	0.944645	NA	NA	NA	0.34493	0.462777	0.34493	26.969	26.8933	26.0781	27.1666	26.4357	26.7396	26.3829	26.6958	NA	NA	NA	NA	26.9234	26.7233	26.7824	27.1232
2302	Q94AA4	PFKA3_ARATH	ATP-dependent 6-phosphofructokinase 3 (ATP-PFK 3) (Phosphofructokinase 3) (EC 2.7.1.11) (Phosphohexokinase 3)	AT4G26270	cytosol													0.482089	0.482089	0.939564	NA	NA	NA	0.695637	0.695637	0.695637	0.0604243	0.148605	0.10516	27.7464	26.9901	27.1133	27.7904	NA	NA	NA	NA	27.0268	26.505	27.7415	27.7062	28.1848	27.7871	27.9412	27.884
2665	Q8VYN6	PFKA5_ARATH	ATP-dependent 6-phosphofructokinase 5, chloroplastic (ATP-PFK 5) (Phosphofructokinase 5) (EC 2.7.1.11) (Phosphohexokinase 5)	AT2G22480	plastid													NA	NA	NA	NA	NA	NA	NA	NA	NA	0.935022	0.935022	0.935022	NA	NA	NA	NA	NA	NA	NA	NA	NA	NA	NA	NA	25.3937	25.353	25.0915	25.3108
2302	Q9C5J7	PFKA7_ARATH	ATP-dependent 6-phosphofructokinase 7 (ATP-PFK 7) (Phosphofructokinase 7) (EC 2.7.1.11) (Phosphohexokinase 7)	AT5G56630	cytosol													0.482089	0.482089	0.939564	NA	NA	NA	0.695637	0.695637	0.695637	0.0604243	0.148605	0.10516	27.7464	26.9901	27.1133	27.7904	NA	NA	NA	NA	27.0268	26.505	27.7415	27.7062	28.1848	27.7871	27.9412	27.884
111	Q9FIS4	Q9FIS4_ARATH	ATP-dependent Clp protease ATP-binding subunit (At5g62140)	AT5G62140	plastid													0.962195	0.962195	0.962195	0.923709	0.698471	0.698471	0.178669	0.182906	0.178669	0.982167	0.578967	0.578967	26.8433	26.7748	26.8974	26.7609	26.3445	26.2749	26.8854	27.1779	25.4998	26.6154	26.4749	26.7315	26.3914	26.395	26.5408	26.5567
711	Q93WL3	CLPT1_ARATH	ATP-dependent Clp protease ATP-binding subunit CLPT1, chloroplastic (nClpC-like protein)	AT4G25370	plastid													0.34454	0.0990623	0.606863	0.951859	0.951859	0.951859	0.948106	0.167567	0.167567	0.595077	0.651323	0.772918	29.5523	29.8025	30.1086	29.442	29.7357	29.5264	29.7092	29.8628	30.6307	30.6044	29.9045	29.7883	29.4448	29.6651	29.5658	29.4834
1273	Q8GW78	CLPT2_ARATH	ATP-dependent Clp protease ATP-binding subunit CLPT2, chloroplastic	AT4G12060	plastid													0.606629	0.11981	0.649291	0.75101	0.75101	0.75101	0.876079	0.298509	0.256376	0.865386	0.865386	0.865386	29.0907	29.2796	29.7003	29.219	29.6599	29.256	29.4857	29.5047	30.5204	30.4449	29.788	29.5247	29.215	29.4103	29.3429	29.4081
612	F4IAG5	F4IAG5_ARATH	ATP-dependent Clp protease proteolytic subunit	AT1G11750	plastid		*											0.100731	0.0202798	0.46651	0.801301	0.94166	0.801301	0.776689	0.132925	0.132925	0.997497	0.997497	0.997497	29.0424	28.7696	28.5656	28.9565	28.9313	28.7542	28.9548	29.1099	27.7275	27.8503	28.6165	28.7778	28.7054	28.6649	28.8243	28.7047
1245	F4HZE0	F4HZE0_ARATH	ATP-dependent Clp protease proteolytic subunit	AT1G09130	plastid													0.50859	0.853304	0.496106	0.764476	0.764476	0.764476	0.73823	0.73823	0.73823	0.514366	0.331334	0.226693	29.3534	29.1865	29.3913	29.6062	29.3197	29.4552	29.2564	29.18	29.2477	29.0694	29.5008	29.3772	29.2523	29.3396	29.4475	29.5704
171	Q9FN42	CLPP2_ARATH	ATP-dependent Clp protease proteolytic subunit 2, mitochondrial (EC 3.4.21.92) (ATP-dependent Clp protease proteolytic subunit 1, mitochondrial) (Endopeptidase ClpP2) (nClpP7)	AT5G23140	mitochondrion													0.119475	0.119475	0.139986	0.72575	0.72575	0.72575	0.64985	0.531538	0.64985	0.984762	0.984762	0.992181	28.5876	27.6925	27.6323	27.8708	27.4043	27.648	27.8996	28.0792	27.2145	27.0245	27.7227	27.5066	27.58	27.5267	27.7056	27.5823
765	Q9SXJ6	CLPP3_ARATH	ATP-dependent Clp protease proteolytic subunit 3, chloroplastic (EC 3.4.21.92) (Endopeptidase ClpP3) (nClpP3) (nClpP4)	AT1G66670	plastid													0.41475	0.370187	0.594054	0.369941	0.655765	0.759798	0.67222	0.502022	0.502022	0.592608	0.675176	0.675176	29.1565	29.3773	29.4301	29.0297	29.4775	29.002	29.3055	29.574	29.7535	29.574	29.4542	29.444	28.9272	29.1234	28.9912	28.8455
974	Q94B60	CLPP4_ARATH	ATP-dependent Clp protease proteolytic subunit 4, chloroplastic (EC 3.4.21.92) (Endopeptidase ClpP4) (nClpP4) (nClpP3)	AT5G45390	plastid													0.819252	0.955728	0.427354	0.36221	0.36221	0.982933	0.951092	0.951092	0.951092	0.995321	0.995321	0.995321	29.3258	29.4168	29.3135	29.6498	30.044	29.676	29.6668	30.0377	30.2253	30.1268	30.0699	30.1075	29.5938	29.6475	29.6486	29.6711
626	Q9S834	CLPP5_ARATH	ATP-dependent Clp protease proteolytic subunit 5, chloroplastic (EC 3.4.21.92) (Endopeptidase ClpP5) (nClpP5) (nClpP1)	AT1G02560	plastid													0.387081	0.302752	0.523439	0.409032	0.409032	0.609563	0.960587	0.41892	0.41892	0.981147	0.981147	0.981147	30.43	30.2511	30.1427	30.351	30.6417	30.3813	30.3801	30.8123	30.1019	30.0842	30.5707	30.5048	30.2684	30.2341	30.2097	30.2138
612	Q9SAA2	CLPP6_ARATH	ATP-dependent Clp protease proteolytic subunit 6, chloroplastic (EC 3.4.21.92) (Endopeptidase ClpP6) (nClpP6) (nClpP1)	AT1G11750	plastid		*											0.100731	0.0202798	0.46651	0.801301	0.94166	0.801301	0.776689	0.132925	0.132925	0.997497	0.997497	0.997497	29.0424	28.7696	28.5656	28.9565	28.9313	28.7542	28.9548	29.1099	27.7275	27.8503	28.6165	28.7778	28.7054	28.6649	28.8243	28.7047
361	Q9XJ35	CLPR1_ARATH	ATP-dependent Clp protease proteolytic subunit-related protein 1, chloroplastic (ClpR1) (Protein SUPPRESSOR OF VARIEGATION 2) (nClpP5)	AT1G49970	plastid													0.721236	0.760532	0.721236	0.590748	0.590748	0.590748	0.974869	0.974869	0.974869	0.849358	0.849358	0.849358	28.8321	29.1458	28.8999	28.9805	29.0391	29.1781	29.2581	29.4155	28.8148	28.8288	28.7546	28.8229	28.5776	28.7229	28.7498	28.6884
885	Q9XJ36	CLPR2_ARATH	ATP-dependent Clp protease proteolytic subunit-related protein 2, chloroplastic (ClpR2) (nClpP2)	AT1G12410	plastid													0.790921	0.790921	0.790921	0.700353	0.884628	0.936221	0.991053	0.65805	0.65805	0.912702	0.912702	0.912702	29.3657	29.4434	29.5399	29.4753	29.474	29.0384	29.3614	29.5039	29.7482	29.75	29.6214	29.5801	29.4059	29.4907	29.4795	29.5133
1245	Q8L770	CLPR3_ARATH	ATP-dependent Clp protease proteolytic subunit-related protein 3, chloroplastic (ClpR3) (nClpP8)	AT1G09130	plastid													0.50859	0.853304	0.496106	0.764476	0.764476	0.764476	0.73823	0.73823	0.73823	0.514366	0.331334	0.226693	29.3534	29.1865	29.3913	29.6062	29.3197	29.4552	29.2564	29.18	29.2477	29.0694	29.5008	29.3772	29.2523	29.3396	29.4475	29.5704
900	Q8LB10	CLPR4_ARATH	ATP-dependent Clp protease proteolytic subunit-related protein 4, chloroplastic (ClpR4) (Protein HAPPY ON NORFLURAZON 5)	AT4G17040	plastid													0.290896	0.0722409	0.45669	0.962538	0.962538	0.962538	0.970069	0.116992	0.106172	0.657985	0.657985	0.830823	29.3274	29.0026	28.6243	29.5163	29.4343	29.5103	29.2569	29.4562	28.3618	28.345	29.2387	29.4587	29.6472	29.4718	29.7548	29.6093
261	Q39102	FTSH1_ARATH	ATP-dependent zinc metalloprotease FTSH 1, chloroplastic (AtFTSH1) (EC 3.4.24.-)	AT1G50250	plastid													0.550278	0.312297	0.312297	0.822539	0.822539	0.822539	0.863703	0.306636	0.863703	0.967247	0.566151	0.566151	29.1217	29.3172	29.4572	29.4062	29.5577	29.7513	29.7379	30.0601	29.6329	29.5752	29.1454	29.6812	29.4485	29.4575	29.2881	29.6685
81	Q9FGM0	FTSHB_ARATH	ATP-dependent zinc metalloprotease FTSH 11, chloroplastic/mitochondrial (AtFTSH11) (EC 3.4.24.-)	AT5G53170	plastid,mitochondrion													0.936746	0.936746	0.936746	0.89615	0.89615	0.89615	0.384941	0.122445	0.305686	0.966879	0.966879	0.966879	29.0302	29.1645	29.1418	29.0918	27.6584	27.8447	29.0358	28.6603	29.8495	29.592	29.1481	29.4652	29.0756	29.1363	29.1671	29.0888
1929	Q9SAJ3	FTSHC_ARATH	ATP-dependent zinc metalloprotease FTSH 12, chloroplastic (AtFTSH12) (EC 3.4.24.-)	AT1G79560	plastid													0.752152	0.115773	0.637221	NA	NA	NA	0.652285	0.652285	0.652285	0.470274	0.452522	0.452522	27.0749	26.9014	25.6123	26.6584	NA	NA	NA	NA	26.0895	25.6317	26.4528	26.6706	26.3151	26.5921	26.6807	26.6578
651	O80860	FTSH2_ARATH	ATP-dependent zinc metalloprotease FTSH 2, chloroplastic (AtFTSH2) (EC 3.4.24.-) (Protein VARIEGATED 2)	AT2G30950	plastid													0.504998	0.200834	0.654772	0.862236	0.874022	0.874022	0.527687	0.19475	0.365495	0.908586	0.908586	0.908586	33.3106	33.4445	33.6248	33.3677	33.7402	33.5035	33.7868	33.8965	33.7982	33.6551	33.2419	33.5129	33.3221	33.4032	33.3857	33.4226
2226	Q84WU8	FTSH3_ARATH	ATP-dependent zinc metalloprotease FTSH 3, mitochondrial (AtFTSH3) (EC 3.4.24.-)	AT2G29080	mitochondrion													0.717156	0.717156	0.717156	NA	NA	NA	NA	NA	NA	NA	NA	NA	25.9071	26.0938	25.4323	25.6166	NA	NA	NA	NA	NA	NA	NA	NA	NA	NA	NA	NA
1972	O80983	FTSH4_ARATH	ATP-dependent zinc metalloprotease FTSH 4, mitochondrial (AtFTSH4) (EC 3.4.24.-)	AT2G26140	mitochondrion													0.0624193	0.0624193	0.0624193	NA	NA	NA	0.947887	0.179494	0.0828909	0.853576	0.853576	0.397134	27.7313	26.6661	26.5277	26.7226	NA	NA	NA	NA	26.0749	26.0533	26.6338	26.9368	26.5219	26.4637	26.5612	26.8499
782	Q9FH02	FTSH5_ARATH	ATP-dependent zinc metalloprotease FTSH 5, chloroplastic (AtFTSH5) (EC 3.4.24.-) (Protein VARIEGATED 1)	AT5G42270	plastid													0.608198	0.608198	0.608198	0.919104	0.919104	0.919104	0.555308	0.403334	0.5538	0.890539	0.890539	0.890539	32.9584	33.0661	33.1823	33.0536	33.3516	33.2245	33.4736	33.4394	33.6103	33.3993	33.14	33.2921	33.1344	33.221	33.0902	33.1554
555	Q8W585	FTSH8_ARATH	ATP-dependent zinc metalloprotease FTSH 8, chloroplastic (AtFTSH8) (EC 3.4.24.-)	AT1G06430	plastid													0.255402	0.255402	0.255402	0.858285	0.858285	0.858285	0.70187	0.14513	0.11581	0.941252	0.941252	0.941252	28.9058	29.1838	29.2103	29.1833	29.1272	29.2355	29.5329	29.3428	29.7665	29.6881	29.3583	29.2	28.9167	28.8511	28.8108	28.8269
2404	Q9FIM2	FTSH9_ARATH	ATP-dependent zinc metalloprotease FTSH 9, chloroplastic (AtFTSH9) (EC 3.4.24.-)	AT5G58870	plastid													NA	NA	NA	NA	NA	NA	0.455547	0.824584	0.779391	0.0782073	0.0782073	0.0782073	NA	NA	NA	NA	NA	NA	NA	NA	26.045	25.364	25.9434	26.2544	25.5612	26.06	26.0005	26.0155
277	Q9FYC3	Q9FYC3_ARATH	AtPP-like protein (S-adenosyl-L-methionine-dependent methyltransferases superfamily protein)	AT3G44870	cytosol			*						***				0.596624	0.142223	0.0169364	0.673867	0.0640318	0.0971047	0.506599	0.0527257	0.000645266	0.507436	0.36944	0.594807	27.5447	27.6545	27.9184	26.9165	27.161	27.0739	27.7464	27.6464	28.8022	28.9392	28.3317	27.5469	26.5448	26.7802	27.025	26.3904
1813	O23324	APS3_ARATH	ATP-sulfurylase 3, chloroplastic (EC 2.7.7.4)	AT4G14680	plastid													0.97025	0.941363	0.110124	0.134697	0.32273	0.1019	0.764245	0.764245	0.764245	0.595726	0.395213	0.50237	26.8798	26.8714	26.8096	26.3692	26.6586	26.1462	26.4199	25.8774	26.6154	26.1529	26.8118	26.3168	26.1602	26.2305	26.3508	26.0517
222	Q42566	Q42566_ARATH	ATsEH (EC 3.3.2.9) (At2g26740/F18A8.11) (Epoxide hydrolase (ATsEH)) (Putative epoxide hydrolase ATsEH) (Soluble epoxide hydrolase)	AT2G26740	cytosol													0.858641	0.858641	0.858641	0.41351	0.631568	0.41351	0.875798	0.807682	0.807682	0.407383	0.273891	0.355865	27.9955	28.0667	27.7126	28.1671	28.0941	28.6018	27.8114	28.6546	28.3611	28.4183	28.5857	28.2059	27.8331	28.038	28.2425	28.1358
2558	A0A1I9LSK4	A0A1I9LSK4_ARATH	Auxin transport protein (BIG)	AT3G02260	nucleus													NA	NA	NA	NA	NA	NA	NA	NA	NA	0.590493	0.590493	0.500449	NA	NA	NA	NA	NA	NA	NA	NA	NA	NA	NA	NA	26.7225	26.5224	26.9138	27.0716
2558	A0A1I9LSK5	A0A1I9LSK5_ARATH	Auxin transport protein (BIG)	AT3G02260	nucleus													NA	NA	NA	NA	NA	NA	NA	NA	NA	0.590493	0.590493	0.500449	NA	NA	NA	NA	NA	NA	NA	NA	NA	NA	NA	NA	26.7225	26.5224	26.9138	27.0716
2558	A0A1I9LSK3	A0A1I9LSK3_ARATH	Auxin transport protein (BIG)	AT3G02260	nucleus													NA	NA	NA	NA	NA	NA	NA	NA	NA	0.590493	0.590493	0.500449	NA	NA	NA	NA	NA	NA	NA	NA	NA	NA	NA	NA	26.7225	26.5224	26.9138	27.0716
2558	Q9SRU2	BIG_ARATH	Auxin transport protein BIG (Protein ATTENUATED SHADE AVOIDANCE 1) (Protein CORYMBOSA1) (Protein DARK OVER-EXPRESSION OF CAB 1) (Protein LOW PHOSPHATE-RESISTANT ROOT 1) (Protein TRANSPORT INHIBITOR RESPONSE 3) (Protein UMBRELLA 1)	AT3G02260	nucleus													NA	NA	NA	NA	NA	NA	NA	NA	NA	0.590493	0.590493	0.500449	NA	NA	NA	NA	NA	NA	NA	NA	NA	NA	NA	NA	26.7225	26.5224	26.9138	27.0716
1343	Q94BT2	AIR12_ARATH	Auxin-induced in root cultures protein 12	AT3G07390	plasma membrane									*				0.495146	0.0557946	0.489779	0.819268	0.819268	0.819268	0.621912	0.0787146	0.0472704	0.992168	0.992168	0.992168	28.6202	28.8082	29.3781	28.4055	29.0794	28.9896	29.198	28.8815	30.0645	30.2737	29.1859	28.9878	29.1431	29.3548	29.3524	29.3044
2724	Q9LVA0	BAG7_ARATH	BAG family molecular chaperone regulator 7 (Bcl-2-associated athanogene 7)	AT5G62390	endoplasmic reticulum													NA	NA	NA	NA	NA	NA	NA	NA	NA	0.727099	0.587278	0.943867	NA	NA	NA	NA	NA	NA	NA	NA	NA	NA	NA	NA	27.6901	27.2543	26.5444	27.7491
2257	Q9FF86	DCR_ARATH	BAHD acyltransferase DCR (EC 2.3.1.-) (Protein DEFECTIVE IN CUTICULAR RIDGES) (Protein PERMEABLE LEAVES 3)	AT5G23940	cytosol													0.564594	0.108775	0.698048	NA	NA	NA	NA	NA	NA	0.771503	0.771503	0.832823	25.6001	25.3428	24.7605	25.7281	NA	NA	NA	NA	NA	NA	NA	NA	25.7321	25.3944	25.5589	25.6781
1190	Q9SMW7	BTF3_ARATH	Basic transcription factor 3 (AtBTF3) (Nascent polypeptide-associated complex subunit beta)	AT1G17880	nucleus													0.872232	0.31789	0.147599	0.517389	0.66912	0.829947	0.855563	0.676603	0.676603	0.647198	0.647198	0.52246	31.1447	31.1014	31.4556	30.6067	30.7074	30.0407	30.9775	30.598	31.0715	30.91	30.4897	30.5703	30.2002	30.3146	30.1029	30.5055
2470	Q8L4R9	Q8L4R9_ARATH	BAT2 domain protein	AT2G15860	cytosol													NA	NA	NA	NA	NA	NA	0.437897	0.437897	0.26895	NA	NA	NA	NA	NA	NA	NA	NA	NA	NA	NA	26.6828	27.2331	26.1107	25.5086	NA	NA	NA	NA
2470	F4IJD7	F4IJD7_ARATH	BAT2 domain protein	AT2G15860	cytosol													NA	NA	NA	NA	NA	NA	0.437897	0.437897	0.26895	NA	NA	NA	NA	NA	NA	NA	NA	NA	NA	NA	26.6828	27.2331	26.1107	25.5086	NA	NA	NA	NA
2470	A0A1P8B0K9	A0A1P8B0K9_ARATH	BAT2 domain protein	AT2G15860	cytosol													NA	NA	NA	NA	NA	NA	0.437897	0.437897	0.26895	NA	NA	NA	NA	NA	NA	NA	NA	NA	NA	NA	26.6828	27.2331	26.1107	25.5086	NA	NA	NA	NA
2470	A0A1P8B0N6	A0A1P8B0N6_ARATH	BAT2 domain protein	AT2G15860	cytosol													NA	NA	NA	NA	NA	NA	0.437897	0.437897	0.26895	NA	NA	NA	NA	NA	NA	NA	NA	NA	NA	NA	26.6828	27.2331	26.1107	25.5086	NA	NA	NA	NA
353	A0A1I9LLZ3	A0A1I9LLZ3_ARATH	BED zinc finger and hAT dimerization domain-containing protein DAYSLEEPER	AT3G42170	nucleus													0.920602	0.920602	0.920602	0.0784989	0.335288	0.335288	0.525671	0.507852	0.525671	0.905813	0.905813	0.905813	27.787	27.721	27.8453	27.8555	27.8173	26.8862	27.4651	28.2007	28.1267	27.8511	27.5613	27.8922	27.6698	27.8231	27.6431	27.6975
2235	Q9SVG4	RETOL_ARATH	Berberine bridge enzyme-like 19 (AtBBE-like 19) (AtBBE-like 20) (EC 1.1.1.-) (Reticuline oxidase-like protein) (EC 1.21.-.-)	AT4G20830	extracellular												*	0.752848	0.752848	0.752848	NA	NA	NA	0.816811	0.816811	0.816811	0.740147	0.314344	0.0363796	25.7774	25.641	25.4537	25.9865	NA	NA	NA	NA	25.5532	26.033	26.2102	26.1195	25.7488	25.8366	26.0974	26.6608
657	P27140	BCA1_ARATH	Beta carbonic anhydrase 1, chloroplastic (AtbCA1) (AtbetaCA1) (EC 4.2.1.1) (Beta carbonate dehydratase 1) (Protein SALICYLIC ACID-BINDING PROTEIN 3) (AtSABP3)	AT3G01500	plastid													0.614471	0.614471	0.0956089	0.76997	0.76997	0.76997	0.608771	0.394925	0.871348	0.878184	0.765681	0.765681	34.0775	34.2287	34.2098	34.6145	34.7738	34.733	34.8158	34.9269	34.9523	34.8125	34.6142	34.9859	34.355	34.3811	34.2741	34.5227
639	P42737	BCA2_ARATH	Beta carbonic anhydrase 2, chloroplastic (AtbCA2) (AtbetaCA2) (EC 4.2.1.1) (Beta carbonate dehydratase 2)	AT5G14740	plastid													0.924415	0.924415	0.298538	0.407496	0.407496	0.407496	0.54477	0.412969	0.69219	0.875983	0.875983	0.682282	34.9993	35.0341	35.0475	35.249	35.3599	35.21	35.5305	35.524	35.5517	35.3491	35.238	35.6379	35.2659	35.3121	35.2835	35.4224
625	Q94CE4	BCA4_ARATH	Beta carbonic anhydrase 4 (AtbCA4) (AtbetaCA4) (EC 4.2.1.1) (Beta carbonate dehydratase 4)	AT1G70410	plasma membrane													0.676258	0.283611	0.368221	0.787276	0.787276	0.787276	0.99822	0.285223	0.100745	0.619999	0.619999	0.619999	30.7775	30.7093	30.4847	30.9376	31.0348	31.0837	30.9747	31.2067	29.9177	29.9185	30.4025	30.8832	31.0861	30.8135	30.85	30.8928
1004	F4JNZ8	F4JNZ8_ARATH	Beta-adaptin-like protein	AT4G11380	plasma membrane													0.699748	0.0887548	0.675287	0.971065	0.971065	0.971065	0.523635	0.43785	0.43785	0.931706	0.931706	0.931706	28.5531	28.4199	27.869	28.3803	27.9907	28.0008	28.174	27.9637	27.2414	27.526	27.8	28.0739	28.455	28.3605	28.4894	28.4775
1004	Q9SUS3	APBLB_ARATH	Beta-adaptin-like protein B (At-bB-Ad) (At-betaB-Ad) (AP complex subunit beta-B) (Adaptor protein complex AP subunit beta-B) (Beta-adaptin B) (Clathrin assembly protein complex beta large chain B)	AT4G11380	plasma membrane													0.699748	0.0887548	0.675287	0.971065	0.971065	0.971065	0.523635	0.43785	0.43785	0.931706	0.931706	0.931706	28.5531	28.4199	27.869	28.3803	27.9907	28.0008	28.174	27.9637	27.2414	27.526	27.8	28.0739	28.455	28.3605	28.4894	28.4775
2300	Q9LIR6	BAM1_ARATH	Beta-amylase 1, chloroplastic (EC 3.2.1.2) (1,4-alpha-D-glucan maltohydrolase) (Beta-amylase 7) (Thioredoxin-regulated beta-amylase) (TR-BAMY)	AT3G23920	plastid													0.497233	0.357383	0.726254	NA	NA	NA	0.841969	0.802228	0.515382	0.683132	0.683132	0.92987	25.6822	26.1776	26.3933	25.5191	NA	NA	NA	NA	26.6962	26.5725	26.3068	25.6713	25.7639	25.9062	26.0708	25.7422
1457	O65258	BAM2_ARATH	Beta-amylase 2, chloroplastic (EC 3.2.1.2) (1,4-alpha-D-glucan maltohydrolase) (Beta-amylase 9)	AT4G00490	plastid									*				0.171772	0.090335	0.54197	0.709726	0.966328	0.709726	0.725042	0.091696	0.025525	0.525006	0.525006	0.500275	29.3147	29.654	29.8419	29.419	30.3244	30.0711	30.3419	30.0556	30.5806	30.4909	29.9996	29.6386	29.7421	29.8896	29.9054	29.5182
593	O23553	BAM3_ARATH	Beta-amylase 3, chloroplastic (EC 3.2.1.2) (1,4-alpha-D-glucan maltohydrolase) (Beta-amylase 8) (Chloroplast beta-amylase) (CT-BMY)	AT4G17090	plastid											*	***	0.410569	0.480378	0.410569	0.793373	0.793373	0.793373	0.962628	0.962628	0.962628	0.15233	0.0184608	0.000384056	29.3731	29.4913	29.4626	29.251	29.3342	29.8323	29.7278	29.5223	29.7695	29.5962	29.7533	29.6956	29.6399	29.5094	29.3745	29.0141
742	Q8W112	Q8W112_ARATH	Beta-D-glucan exohydrolase-like protein (Glycosyl hydrolase family protein) (Putative beta-D-glucan exohydrolase)	AT5G20950	extracellular													0.123761	0.0838602	0.11348	0.593156	0.593156	0.896097	NA	NA	NA	0.416341	0.597219	0.964459	27.4614	27.0964	26.9845	27.8392	27.5597	26.9202	26.819	27.6667	NA	NA	NA	NA	27.878	27.537	27.7307	27.8875
1781	Q9SE50	BGL18_ARATH	Beta-D-glucopyranosyl abscisate beta-glucosidase (EC 3.2.1.175) (Beta-glucosidase 1) (AtBG1) (Beta-glucosidase 18) (AtBGLU18) (Beta-glucosidase homolog 1)	AT1G52400	peroxisome													0.491165	0.376428	0.128846	0.608795	0.608795	0.271641	0.819662	0.437542	0.398488	0.829804	0.829804	0.0745434	31.386	31.5898	31.0376	30.7604	31.0815	30.8951	30.9058	30.4212	31.6004	31.4736	32.1179	30.7256	31.5192	31.3965	31.5978	30.544
42	Q9FGY1	BXL1_ARATH	Beta-D-xylosidase 1 (AtBXL1) (EC 3.2.1.-) (Alpha-L-arabinofuranosidase) (EC 3.2.1.55)	AT5G49360	extracellular													NA	NA	NA	0.468726	0.761775	0.105953	NA	NA	NA	NA	NA	NA	NA	NA	NA	NA	26.0456	26.4325	25.9123	27.2758	NA	NA	NA	NA	NA	NA	NA	NA
826	A0A1P8BF93	A0A1P8BF93_ARATH	Beta-D-xylosidase 4	AT5G64570	extracellular													0.660193	0.250462	0.356935	0.187666	0.187666	0.746716	0.783136	0.574834	0.626165	0.898087	0.898087	0.898087	29.4333	29.331	29.8138	29.1671	29.5925	29.2316	29.2951	29.6566	29.9161	30.0613	29.2727	29.4799	29.361	29.4959	29.5191	29.4592
826	A0A1P8BFA0	A0A1P8BFA0_ARATH	Beta-D-xylosidase 4	AT5G64570	extracellular													0.660193	0.250462	0.356935	0.187666	0.187666	0.746716	0.783136	0.574834	0.626165	0.898087	0.898087	0.898087	29.4333	29.331	29.8138	29.1671	29.5925	29.2316	29.2951	29.6566	29.9161	30.0613	29.2727	29.4799	29.361	29.4959	29.5191	29.4592
826	Q9FLG1	BXL4_ARATH	Beta-D-xylosidase 4 (AtBXL4) (EC 3.2.1.37)	AT5G64570	extracellular													0.660193	0.250462	0.356935	0.187666	0.187666	0.746716	0.783136	0.574834	0.626165	0.898087	0.898087	0.898087	29.4333	29.331	29.8138	29.1671	29.5925	29.2316	29.2951	29.6566	29.9161	30.0613	29.2727	29.4799	29.361	29.4959	29.5191	29.4592
3	Q9SR37	BGL23_ARATH	Beta-glucosidase 23 (AtBGLU23) (EC 3.2.1.21) (Protein PHOSPHATE STARVATION-RESPONSE 3.1)	AT3G09260	endoplasmic reticulum			**	*		***						***	0.208275	0.215062	0.00143453	0.0127265	0.834372	0.000356595	0.431744	0.391007	0.319415	0.137016	0.137016	0.000119218	28.5297	28.9969	28.9488	30.1083	28.3898	27.4512	28.3335	30.4739	28.2237	27.4344	27.2402	29.4832	27.9506	28.3719	28.3675	30.047
2614	O64883	BGL26_ARATH	Beta-glucosidase 26, peroxisomal (AtBGLU26) (EC 3.2.1.21) (Protein PENETRATION 2)	AT2G44490	peroxisome													NA	NA	NA	NA	NA	NA	NA	NA	NA	0.838454	0.853484	0.239786	NA	NA	NA	NA	NA	NA	NA	NA	NA	NA	NA	NA	27.2854	27.0688	27.3884	26.2032
931	Q9FIW4	BGL42_ARATH	Beta-glucosidase 42 (AtBGLU42) (EC 3.2.1.21)	AT5G36890	plastid													0.862778	0.443178	0.862778	0.341864	0.692123	0.976611	NA	NA	NA	0.94376	0.985164	0.94376	26.0388	26.2028	25.5035	26.1803	26.168	26.6818	25.9847	26.178	NA	NA	NA	NA	26.4026	26.1931	26.4089	26.2851
722	Q9LV33	BGL44_ARATH	Beta-glucosidase 44 (AtBGLU44) (EC 3.2.1.21)	AT3G18080	extracellular													0.769894	0.0975854	0.769894	0.988612	0.988612	0.988612	0.521642	0.127369	0.127369	0.930682	0.811052	0.811052	28.1782	27.9063	26.3273	28.385	28.2644	28.2733	27.9929	28.3836	25.7722	26.2775	27.3939	27.9216	28.9584	28.9218	29.2022	29.3787
360	A7WM73	HEXO1_ARATH	Beta-hexosaminidase 1 (EC 3.2.1.52) (Beta-GlcNAcase 1) (Beta-N-acetylhexosaminidase 1) (Beta-hexosaminidase 2) (AtHEX2) (N-acetyl-beta-glucosaminidase 1)	AT3G55260	extracellular													0.739438	0.285116	0.512825	0.688049	0.688049	0.688049	0.892633	0.2098	0.272581	0.753234	0.720937	0.819758	26.7466	26.85	27.3088	26.5123	26.9767	26.65	27.3018	27.3533	27.9144	28.0104	26.4733	26.9063	27.0226	27.3509	26.3652	26.8693
1188	Q9S795	BADH1_ARATH	Betaine aldehyde dehydrogenase 1, chloroplastic (BADH) (EC 1.2.1.8) (Aldehyde dehydrogenase family 10 member A8)	AT1G74920	cytosol													0.275974	0.0993869	0.689956	0.186714	0.93993	0.93993	0.771628	0.519418	0.247556	0.542722	0.599562	0.599562	29.5133	29.8733	30.142	29.4169	29.8784	29.0282	29.9084	29.7693	30.6172	30.7547	30.2392	29.7089	29.5138	29.7183	29.6591	29.3914
1895	Q9STS1	BADH2_ARATH	Betaine aldehyde dehydrogenase 2, mitochondrial (BADH) (EC 1.2.1.8) (Aldehyde dehydrogenase family 10 member A9)	AT3G48170	peroxisome			*										0.199359	0.12129	0.0373705	NA	NA	NA	0.725448	0.266981	0.0913881	0.594293	0.594293	0.867081	26.9991	27.3215	27.4198	26.426	NA	NA	NA	NA	28.0507	27.9371	27.5292	27.1177	26.732	26.9044	26.917	26.6612
758	F4KHF4	F4KHF4_ARATH	Beta-ketoacyl-[acyl-carrier-protein] synthase I (EC 2.3.1.41)	AT5G46290	plastid		*											0.405501	0.0342879	0.144598	0.905212	0.905212	0.905212	0.774414	0.761163	0.471816	0.843748	0.843748	0.62145	29.8727	29.9676	29.572	30.0517	30.0197	30.122	29.8787	30.1184	29.5263	29.4322	29.6832	30.0214	30.1829	30.1611	30.2131	30.0452
1256	Q9SQT8	DHQSD_ARATH	Bifunctional 3-dehydroquinate dehydratase/shikimate dehydrogenase, chloroplastic (DHQ-SDH protein) (DHQase-SORase) (Protein EMBRYO DEFECTIVE 3004) [Includes: Dehydroquinate dehydratase (DHQ) (EC 4.2.1.10); Shikimate dehydrogenase (SDH) (EC 1.1.1.25)]	AT3G06350	plastid													0.611023	0.611023	0.720624	0.0716468	0.478848	0.356508	0.998918	0.998918	0.998918	0.820099	0.820099	0.820099	28.7636	28.8564	28.888	28.7981	28.7313	28.387	28.6395	28.5837	28.6307	28.663	28.6633	28.6502	28.4347	28.4942	28.5758	28.6155
150	Q9SIE1	PAT_ARATH	Bifunctional aspartate aminotransferase and glutamate/aspartate-prephenate aminotransferase (AtAAT) (AtPPA-AT) (EC 2.6.1.1) (EC 2.6.1.78) (EC 2.6.1.79) (Protein MATERNAL EFFECT EMBRYO ARREST 17)	AT2G22250	plastid													0.820375	0.783588	0.820375	0.765527	0.765527	0.765527	0.859971	0.859971	0.859971	0.860018	0.860018	0.860018	28.5057	28.3848	28.185	28.4334	27.8623	28.5729	28.4885	28.5858	28.208	28.1587	28.2783	28.3567	28.5057	28.5486	28.4001	28.4276
1371	Q9SA18	AKH1_ARATH	Bifunctional aspartokinase/homoserine dehydrogenase 1, chloroplastic (AK-HD 1) (AK-HSDH 1) (Beta-aspartyl phosphate homoserine 1) [Includes: Aspartokinase (EC 2.7.2.4); Homoserine dehydrogenase (EC 1.1.1.3)]	AT1G31230	plastid													0.891518	0.891518	0.569326	0.811225	0.811225	0.811225	0.946291	0.810829	0.931636	0.975356	0.815134	0.340879	29.7993	29.8188	29.768	29.6201	29.4217	29.2709	29.3488	29.2107	29.4276	29.3942	29.9914	29.569	29.574	29.5768	29.615	29.4401
1434	O81852	AKH2_ARATH	Bifunctional aspartokinase/homoserine dehydrogenase 2, chloroplastic (AK-HD 2) (AK-HSDH 2) (Beta-aspartyl phosphate homoserine 2) [Includes: Aspartokinase (EC 2.7.2.4); Homoserine dehydrogenase (EC 1.1.1.3)]	AT4G19710	plastid													0.379303	0.379303	0.570704	0.689487	0.689487	0.689487	0.915003	0.345482	0.345482	0.433496	0.658455	0.0796361	28.9801	28.6374	28.5645	28.8371	28.8071	28.5933	28.3093	28.5498	27.8276	27.7696	28.5105	28.651	28.3704	28.4868	28.4174	28.6948
2408	F4K5T2	CGL_ARATH	Bifunctional cystathionine gamma-lyase/cysteine synthase (EC 2.5.1.47) (EC 4.4.1.1) (Beta-substituted Ala synthase 4;3) (ARAth-Bsas4;3) (L-cysteine desulfhydrase 1) (DES1) (O-acetylserine (thiol)-lyase) (OASTL) (Protein CS-LIKE)	AT5G28030	cytosol													NA	NA	NA	NA	NA	NA	NA	NA	NA	0.794366	0.794366	0.794366	NA	NA	NA	NA	NA	NA	NA	NA	NA	NA	NA	NA	25.9245	25.9951	26.0512	26.1436
1475	F4HYF3	DCYD1_ARATH	Bifunctional D-cysteine desulfhydrase/1-aminocyclopropane-1-carboxylate deaminase, mitochondrial (EC 3.5.99.7) (EC 4.4.1.15) (1-aminocyclopropane-1-carboxylic acid deaminase 1) (AtACD1) (AtD-CDes1) (D-CDes1) (D-CDES)	AT1G48420	plastid	*	*											0.0263224	0.024366	0.116548	0.788301	0.788301	0.741095	0.836744	0.836744	0.141991	0.987083	0.625915	0.625915	27.5095	27.8536	27.9045	27.7018	27.8884	27.9441	27.8127	27.6065	28.2623	28.2047	28.154	27.6584	27.9202	27.9167	27.7357	27.6377
1684	Q9LQ04	RMLCD_ARATH	Bifunctional dTDP-4-dehydrorhamnose 3,5-epimerase/dTDP-4-dehydrorhamnose reductase (EC 1.1.1.133) (EC 5.1.3.13) (dTDP-L-rhamnose synthase)	AT1G63000	cytosol			*						**				0.724744	0.38916	0.0216047	0.380459	0.911866	0.380459	0.195914	0.12272	0.00850722	0.15584	0.48541	0.0886783	29.0736	29.1631	29.3699	28.3364	28.8731	28.445	28.8025	28.4087	29.7528	29.3579	29.241	28.5273	28.5095	28.7865	28.6199	28.1498
1480	P25696	ENO2_ARATH	Bifunctional enolase 2/transcriptional activator (EC 4.2.1.11) (2-phospho-D-glycerate hydro-lyase 2) (2-phosphoglycerate dehydratase 2) (LOW EXPRESSION OF OSMOTICALLY RESPONSIVE GENES 1)	AT2G36530	cytosol		**	**						**			*	0.0581326	0.00693104	0.00693104	0.559456	0.664754	0.359313	0.201703	0.138836	0.00640171	0.962541	0.569722	0.0428739	33.7071	33.8715	33.9767	33.4542	33.635	33.5243	33.7	33.3503	34.0217	33.8533	33.8095	33.4673	33.689	33.6847	33.6187	33.4102
1900	F4I083	F4I083_ARATH	Bifunctional inhibitor/lipid-transfer protein/seed storage 2S albumin superfamily protein	AT1G55260	cytosol													0.774014	0.774014	0.620964	NA	NA	NA	0.979217	0.979217	0.979217	0.978146	0.978146	0.978146	26.8088	27.3887	27.3863	28.6068	NA	NA	NA	NA	27.7645	28.1812	28.2112	28.4288	28.7499	28.5103	28.7399	28.7015
537	Q9S757	CYSC1_ARATH	Bifunctional L-3-cyanoalanine synthase/cysteine synthase C1, mitochondrial (EC 2.5.1.47) (EC 4.4.1.9) (Beta-substituted Ala synthase 3;1) (ARAth-Bsas3;1) (Cysteine synthase C1) (AtCYSC1) (O-acetylserine (thiol)-lyase 5)	AT3G61440	mitochondrion													0.152299	0.538756	0.152299	0.954082	0.954082	0.171398	0.868917	0.522907	0.522907	0.387975	0.119344	0.308049	31.1437	31.4011	31.0415	31.364	31.2167	31.1934	31.1873	31.444	30.8916	30.9836	31.3364	31.2849	31.284	31.2088	31.4859	31.3846
2408	Q9S6Z7	CYSD1_ARATH	Bifunctional L-3-cyanoalanine synthase/cysteine synthase D1 (EC 2.5.1.47) (EC 4.4.1.9) (Beta-substituted Ala synthase 4;1) (ARAth-Bsas4;1) (Cysteine synthase D1) (AtcysD1) (O-acetylserine (thiol)-lyase 3)	AT3G04940	peroxisome													NA	NA	NA	NA	NA	NA	NA	NA	NA	0.794366	0.794366	0.794366	NA	NA	NA	NA	NA	NA	NA	NA	NA	NA	NA	NA	25.9245	25.9951	26.0512	26.1436
2000	Q9SXS7	CYSD2_ARATH	Bifunctional L-3-cyanoalanine synthase/cysteine synthase D2 (EC 2.5.1.47) (EC 4.4.1.9) (Beta-substituted Ala synthase 4;2) (ARAth-Bsas4;2) (Cysteine synthase D2) (AtcysD2) (O-acetylserine (thiol)-lyase 6)	AT5G28020	cytosol													0.532386	0.532386	0.491168	NA	NA	NA	0.903824	0.876201	0.876201	0.901494	0.901494	0.901494	25.1225	25.6136	25.6837	26.0723	NA	NA	NA	NA	26.706	26.4358	25.9623	25.9298	26.7374	26.5724	26.0961	26.4721
1075	Q8H7F6	GRS16_ARATH	Bifunctional monothiol glutaredoxin-S16, chloroplastic (AtGrxS16) (Atypical GIY-YIG endonuclease) (EC 3.1.-.-) (CAX-interacting protein 2) (CAXIP1-like protein)	AT2G38270	plastid													0.938589	0.113812	0.26046	0.217005	0.901529	0.901529	0.891146	0.497683	0.497683	0.695804	0.821872	0.7274	29.5907	29.6071	30.058	29.3342	29.9096	29.1966	29.8082	29.8541	30.4049	30.2696	29.8289	29.7686	29.4078	29.601	29.4452	29.3217
2512	Q6NPM8	HIS7_ARATH	Bifunctional phosphatase IMPL2, chloroplastic (Histidinol-phosphatase) (Histidinol-phosphate phosphatase) (HPP) (EC 3.1.3.15) (Inositol-phosphate phosphatase) (EC 3.1.3.25) (L-galactose 1-phosphate phosphatase) (EC 3.1.3.93) (Protein HISTIDINE BIOSYNTHESIS 7) (Protein MYO-INOSITOL MONOPHOSPHATASE-LIKE 2)	AT4G39120	plastid													NA	NA	NA	NA	NA	NA	0.941548	0.941548	0.941548	0.930206	0.909045	0.909045	NA	NA	NA	NA	NA	NA	NA	NA	26.6093	26.474	26.3367	26.4461	25.9108	25.874	26.0407	25.5666
1383	Q9LHH7	FOLD2_ARATH	Bifunctional protein FolD 2 (Tetrahydrofolate dehydrogenase/cyclohydrolase 2) [Includes: Methylenetetrahydrofolate dehydrogenase (EC 1.5.1.5); Methenyltetrahydrofolate cyclohydrolase (EC 3.5.4.9)]	AT3G12290	cytosol													0.730187	0.717962	0.76987	0.963389	0.963389	0.963389	0.749941	0.286144	0.286144	0.767647	0.767647	0.767647	29.4897	29.292	29.1234	29.5793	29.5741	29.3356	29.2484	29.3553	28.4372	28.6439	29.5628	29.3761	29.5812	29.5284	29.637	29.4644
2167	O65271	FOLD4_ARATH	Bifunctional protein FolD 4, chloroplastic (Protein EMBRYO DEFECTIVE 3127) (Tetrahydrofolate dehydrogenase/cyclohydrolase 4) [Includes: Methylenetetrahydrofolate dehydrogenase (EC 1.5.1.5); Methenyltetrahydrofolate cyclohydrolase (EC 3.5.4.9)]	AT4G00620	plastid													0.67382	0.0914081	0.67382	NA	NA	NA	0.940879	0.459891	0.459891	0.98691	0.733129	0.733129	27.1062	26.8885	25.8226	27.3433	NA	NA	NA	NA	26.2631	26.1221	26.8186	26.8066	26.8402	26.8431	26.9838	26.9645
862	Q949Y3	PPA26_ARATH	Bifunctional purple acid phosphatase 26 [Includes: Acid phosphatase (EC 3.1.3.2); Peroxidase (EC 1.11.1.7)]	AT5G34850	extracellular													0.595822	0.204119	0.29879	0.982829	0.982829	0.982829	0.321424	0.276951	0.118037	0.743915	0.743915	0.743915	28.6343	28.4783	28.1175	28.9614	28.4877	28.523	28.7212	28.533	28.099	28.5133	28.604	29.1104	29.152	28.9462	28.9655	28.9445
1485	P47924	RIBA1_ARATH	Bifunctional riboflavin biosynthesis protein RIBA 1, chloroplastic (AtRIBA1) [Includes: 3,4-dihydroxy-2-butanone 4-phosphate synthase (DHBP synthase) (EC 4.1.99.12); GTP cyclohydrolase-2 (EC 3.5.4.25) (GTP cyclohydrolase II)]	AT5G64300	plastid													0.577798	0.880889	0.880889	0.803035	0.738052	0.738052	0.613932	0.42997	0.613932	0.906557	0.402677	0.112584	28.1344	27.9045	28.1083	28.0827	27.8624	27.778	27.4988	27.576	27.3573	27.1445	27.9079	27.6904	27.5583	27.579	27.7537	28.0037
812	Q42605	UGE1_ARATH	Bifunctional UDP-glucose 4-epimerase and UDP-xylose 4-epimerase 1 (EC 5.1.3.2) (EC 5.1.3.5) (UDP-D-xylose 4-epimerase) (UDP-L-arabinose 4-epimerase) (UDP-galactose 4-epimerase 1) (UDP-glucose 4-epimerase 1) (AtUGE1)	AT1G12780	cytosol													0.0814038	0.344378	0.253864	0.975448	0.551062	0.975448	0.883844	0.574487	0.566751	0.492456	0.228553	0.228553	27.1703	27.6097	27.3539	26.9387	26.8546	26.9418	27.4975	26.9264	27.6947	27.6591	27.8699	27.3879	26.9745	27.2699	27.5039	27.4898
1681	Q9LFD5	BPA1_ARATH	Binding partner of ACD11 1	AT5G16840	cytosol													0.295198	0.100491	0.773662	0.560338	0.97465	0.729273	0.950333	0.293539	0.14665	0.976072	0.941226	0.0502096	27.8767	28.4065	28.7552	27.9696	28.387	27.2598	28.4124	27.9243	29.6224	29.5867	28.8017	28.2965	28.3456	28.3509	28.2975	27.8328
2157	B6EUB3	B6EUB3_ARATH	Binding protein	AT5G47690	nucleus		*											0.159723	0.0337459	0.438124	NA	NA	NA	NA	NA	NA	0.218785	0.795609	0.0678905	26.9223	25.985	25.206	26.5619	NA	NA	NA	NA	NA	NA	NA	NA	26.214	25.8912	26.1604	26.7259
2157	F4JYL8	F4JYL8_ARATH	Binding protein	AT5G47690	nucleus		*											0.159723	0.0337459	0.438124	NA	NA	NA	NA	NA	NA	0.218785	0.795609	0.0678905	26.9223	25.985	25.206	26.5619	NA	NA	NA	NA	NA	NA	NA	NA	26.214	25.8912	26.1604	26.7259
2157	B3H5K3	B3H5K3_ARATH	Binding protein	AT5G47690	nucleus		*											0.159723	0.0337459	0.438124	NA	NA	NA	NA	NA	NA	0.218785	0.795609	0.0678905	26.9223	25.985	25.206	26.5619	NA	NA	NA	NA	NA	NA	NA	NA	26.214	25.8912	26.1604	26.7259
2157	A0A1P8BDX9	A0A1P8BDX9_ARATH	Binding protein	AT5G47690	nucleus		*											0.159723	0.0337459	0.438124	NA	NA	NA	NA	NA	NA	0.218785	0.795609	0.0678905	26.9223	25.985	25.206	26.5619	NA	NA	NA	NA	NA	NA	NA	NA	26.214	25.8912	26.1604	26.7259
2590	F4JC31	F4JC31_ARATH	Binding protein	AT3G06670	nucleus													NA	NA	NA	NA	NA	NA	NA	NA	NA	0.866795	0.994872	0.866795	NA	NA	NA	NA	NA	NA	NA	NA	NA	NA	NA	NA	24.1019	23.6136	24.1051	23.9242
1856	F4KE21	F4KE21_ARATH	Biotin carboxyl carrier protein of acetyl-CoA carboxylase	AT5G16390	plastid						*							0.625101	0.625101	0.625101	0.0853683	0.15092	0.027923	0.760819	0.125291	0.125291	0.911596	0.911596	0.911596	28.5848	28.9313	28.9892	28.7458	29.6279	28.9367	29.1529	28.4251	29.8239	29.7354	29.2166	29.0914	29.2647	29.1677	29.1462	29.1155
1856	Q42533	BCCP1_ARATH	Biotin carboxyl carrier protein of acetyl-CoA carboxylase 1, chloroplastic (AtBCCP1) (BCCP-1)	AT5G16390	plastid						*							0.625101	0.625101	0.625101	0.0853683	0.15092	0.027923	0.760819	0.125291	0.125291	0.911596	0.911596	0.911596	28.5848	28.9313	28.9892	28.7458	29.6279	28.9367	29.1529	28.4251	29.8239	29.7354	29.2166	29.0914	29.2647	29.1677	29.1462	29.1155
1546	F4JYE0	F4JYE0_ARATH	Biotin carboxylase (EC 6.3.4.14) (EC 6.4.1.2)	AT5G35360	plastid													0.588155	0.54413	0.772982	0.416538	0.891157	0.429678	0.77122	0.182553	0.182553	0.952601	0.952601	0.952601	31.5373	31.7279	31.8167	31.5849	31.7817	31.3599	31.7487	31.4484	32.0278	31.9328	31.598	31.5564	31.5947	31.6764	31.5866	31.6051
1546	F4JYE1	F4JYE1_ARATH	Biotin carboxylase (EC 6.3.4.14) (EC 6.4.1.2)	AT5G35360	plastid													0.588155	0.54413	0.772982	0.416538	0.891157	0.429678	0.77122	0.182553	0.182553	0.952601	0.952601	0.952601	31.5373	31.7279	31.8167	31.5849	31.7817	31.3599	31.7487	31.4484	32.0278	31.9328	31.598	31.5564	31.5947	31.6764	31.5866	31.6051
1546	O04983	ACCC_ARATH	Biotin carboxylase, chloroplastic (EC 6.3.4.14) (Acetyl-CoA carboxylase subunit A) (ACC) (EC 6.4.1.2)	AT5G35360	plastid													0.588155	0.54413	0.772982	0.416538	0.891157	0.429678	0.77122	0.182553	0.182553	0.952601	0.952601	0.952601	31.5373	31.7279	31.8167	31.5849	31.7817	31.3599	31.7487	31.4484	32.0278	31.9328	31.598	31.5564	31.5947	31.6764	31.5866	31.6051
1935	F4IY77	F4IY77_ARATH	Biotin/lipoyl attachment domain-containing protein	AT3G56130	plastid													0.317945	0.317945	0.305839	NA	NA	NA	0.478	0.817991	0.478	0.670201	0.591062	0.591062	26.8388	26.0701	25.9542	25.7852	NA	NA	NA	NA	26.5221	26.1327	26.4384	26.0625	26.9737	26.6827	26.5744	26.5554
1935	F4IY75	F4IY75_ARATH	Biotin/lipoyl attachment domain-containing protein	AT3G56130	plastid													0.317945	0.317945	0.305839	NA	NA	NA	0.478	0.817991	0.478	0.670201	0.591062	0.591062	26.8388	26.0701	25.9542	25.7852	NA	NA	NA	NA	26.5221	26.1327	26.4384	26.0625	26.9737	26.6827	26.5744	26.5554
1935	A0A1I9LT30	A0A1I9LT30_ARATH	Biotin/lipoyl attachment domain-containing protein	AT3G56130	plastid													0.317945	0.317945	0.305839	NA	NA	NA	0.478	0.817991	0.478	0.670201	0.591062	0.591062	26.8388	26.0701	25.9542	25.7852	NA	NA	NA	NA	26.5221	26.1327	26.4384	26.0625	26.9737	26.6827	26.5744	26.5554
2249	A0A1P8BBD0	A0A1P8BBD0_ARATH	BolA-like family protein	AT5G17560	plastid													0.926401	0.765783	0.808211	NA	NA	NA	0.462705	0.720877	0.565202	0.956199	0.888896	0.888896	26.2907	26.2604	26.5833	26.1304	NA	NA	NA	NA	26.425	26.7687	26.5123	26.2466	26.3249	26.2858	25.6318	26.0495
2249	A0A1P8BBE1	A0A1P8BBE1_ARATH	BolA-like family protein	AT5G17560	plastid													0.926401	0.765783	0.808211	NA	NA	NA	0.462705	0.720877	0.565202	0.956199	0.888896	0.888896	26.2907	26.2604	26.5833	26.1304	NA	NA	NA	NA	26.425	26.7687	26.5123	26.2466	26.3249	26.2858	25.6318	26.0495
1764	B3H658	B3H658_ARATH	Branched-chain-amino-acid aminotransferase (EC 2.6.1.42)	AT3G49680	plastid												**	0.599521	0.909124	0.9559	0.564661	0.803968	0.154975	0.979429	0.570369	0.609949	0.49236	0.995058	0.00694926	29.6935	29.9162	29.7447	29.685	29.5411	29.7914	29.6094	28.9283	29.2562	29.2669	29.8428	29.5643	29.7233	29.6503	29.7228	29.3564
1764	Q9M401	BCAT3_ARATH	Branched-chain-amino-acid aminotransferase 3, chloroplastic (Atbcat-3) (EC 2.6.1.42) (EC 2.6.1.88)	AT3G49680	plastid												**	0.599521	0.909124	0.9559	0.564661	0.803968	0.154975	0.979429	0.570369	0.609949	0.49236	0.995058	0.00694926	29.6935	29.9162	29.7447	29.685	29.5411	29.7914	29.6094	28.9283	29.2562	29.2669	29.8428	29.5643	29.7233	29.6503	29.7228	29.3564
2708	Q9FYA6	BCAT5_ARATH	Branched-chain-amino-acid aminotransferase 5, chloroplastic (Atbcat-5) (EC 2.6.1.42)	AT5G65780	plastid													NA	NA	NA	NA	NA	NA	NA	NA	NA	0.952597	0.35612	0.954624	NA	NA	NA	NA	NA	NA	NA	NA	NA	NA	NA	NA	26.3279	26.4642	25.7159	26.3522
1323	F4IWP7	F4IWP7_ARATH	Breast basic conserved 1	AT3G49010	cytosol													0.664145	0.204028	0.255448	0.996377	0.996377	0.996377	0.413158	0.413158	0.217872	0.894508	0.304113	0.304113	31.0087	30.8648	30.3972	31.411	30.9116	30.8012	30.7993	30.7281	30.2472	29.8628	30.6372	31.1676	30.9387	30.962	31.1982	31.2425
2376	Q9LPC5	BIG3_ARATH	Brefeldin A-inhibited guanine nucleotide-exchange protein 3 (BIG3) (ARF guanine-nucleotide exchange factor BIG3) (Protein EMBRYO SAC DEVELOPMENT ARREST 10)	AT1G01960	cytosol													NA	NA	NA	NA	NA	NA	NA	NA	NA	0.343645	0.898912	0.343645	NA	NA	NA	NA	NA	NA	NA	NA	NA	NA	NA	NA	26.6785	26.3257	26.7137	27.0203
1395	F4IXW2	BIG5_ARATH	Brefeldin A-inhibited guanine nucleotide-exchange protein 5 (BIG5) (ARF guanine-nucleotide exchange factor BIG5) (Protein BFA-VISUALIZED ENDOCYTIC TRAFFICKING DEFECTIVE 1) (Protein BEN1) (Protein HOPM INTERACTOR 7)	AT3G43300	golgi		*											0.2108	0.0390928	0.767516	0.862648	0.862648	0.862648	0.793143	0.206715	0.182259	0.777602	0.777602	0.777602	28.1763	27.3875	26.7842	28.0512	27.1045	27.504	26.9901	26.8767	26.3963	26.201	27.4821	27.6607	28.1752	28.0271	28.1161	28.305
1706	O49499	CAMT4_ARATH	Caffeoyl-CoA O-methyltransferase 1 (EC 2.1.1.104) (Trans-caffeoyl-CoA 3-O-methyltransferase) (CCoAMT) (CCoAOMT1)	AT4G34050	cytosol													0.793019	0.767275	0.767275	0.328342	0.560432	0.421907	0.237074	0.411482	0.222509	0.746443	0.768355	0.746443	29.9189	29.8522	30.0194	29.8224	29.8351	29.094	29.5596	29.3397	30.0278	29.7261	29.8213	29.6533	29.3389	29.4341	29.3945	29.5262
573	Q9C942	CSE_ARATH	Caffeoylshikimate esterase (EC 3.1.1.-) (Lysophospholipase 2) (LysoPL2)	AT1G52760	mitochondrion													0.114221	0.921816	0.114221	0.776114	0.776114	0.776114	0.793576	0.793576	0.793576	0.907825	0.734373	0.734373	26.8018	27.0879	26.7886	27.0462	26.8471	26.615	27.1639	27.0485	27.012	27.1525	27.3318	27.0764	26.6264	26.5977	26.8403	26.4708
2564	F4JV59	CABIN_ARATH	Calcineurin-binding protein 1 (AtCABIN1)	AT4G32820	nucleus													NA	NA	NA	NA	NA	NA	NA	NA	NA	0.497996	0.940548	0.497996	NA	NA	NA	NA	NA	NA	NA	NA	NA	NA	NA	NA	31.0188	28.9426	31.1736	28.1779
618	A0A1P8BCX7	A0A1P8BCX7_ARATH	Calcium sensing receptor	AT5G23060	plastid													0.170729	0.10609	0.19378	0.803546	0.803546	0.803546	0.912547	0.432446	0.0749861	0.532755	0.825632	0.532755	32.0516	32.2857	32.3492	31.8608	32.0405	32.1683	32.3574	32.2159	32.4457	32.4679	32.2554	31.906	32.0046	32.076	31.9845	31.9018
618	Q9FN48	CAS_ARATH	Calcium sensing receptor, chloroplastic (Sulfurtransferase 3) (AtStr3)	AT5G23060	plastid													0.170729	0.10609	0.19378	0.803546	0.803546	0.803546	0.912547	0.432446	0.0749861	0.532755	0.825632	0.532755	32.0516	32.2857	32.3492	31.8608	32.0405	32.1683	32.3574	32.2159	32.4457	32.4679	32.2554	31.906	32.0046	32.076	31.9845	31.9018
2081	A0A1P8B183	A0A1P8B183_ARATH	Calcium-binding EF hand family protein	AT2G41100	cytosol													0.988725	0.988725	0.573211	NA	NA	NA	0.542518	0.0564464	0.0551161	0.877572	0.877572	0.594796	27.0277	26.9899	27.0334	26.5742	NA	NA	NA	NA	27.2493	27.0338	26.4402	26.2549	26.316	26.2458	26.3594	26.6636
2081	F4IJ44	F4IJ44_ARATH	Calcium-binding EF hand family protein	AT2G41100	cytosol													0.988725	0.988725	0.573211	NA	NA	NA	0.542518	0.0564464	0.0551161	0.877572	0.877572	0.594796	27.0277	26.9899	27.0334	26.5742	NA	NA	NA	NA	27.2493	27.0338	26.4402	26.2549	26.316	26.2458	26.3594	26.6636
2081	F4IJ45	F4IJ45_ARATH	Calcium-binding EF hand family protein	AT2G41100	cytosol													0.988725	0.988725	0.573211	NA	NA	NA	0.542518	0.0564464	0.0551161	0.877572	0.877572	0.594796	27.0277	26.9899	27.0334	26.5742	NA	NA	NA	NA	27.2493	27.0338	26.4402	26.2549	26.316	26.2458	26.3594	26.6636
2158	Q9LM78	Q9LM78_ARATH	Calcium-binding EF hand family protein (F2D10.25)	AT1G20760	plasma membrane													0.266427	0.164847	0.386285	NA	NA	NA	NA	NA	NA	0.84918	0.894394	0.84918	25.6112	26.267	26.4874	25.1716	NA	NA	NA	NA	NA	NA	NA	NA	25.5773	25.917	25.6218	25.8161
764	Q8L428	Q8L428_ARATH	Calcium-binding EF-hand family protein (EF-hand containing protein-like)	AT4G38810	nucleus													0.835534	0.107834	0.835534	0.169823	0.925986	0.925986	0.837853	0.177548	0.177548	0.78336	0.78336	0.78336	27.1723	27.2345	27.8791	27.0957	27.7017	26.6809	27.6549	27.7984	28.4644	28.3419	27.3608	27.2406	27.1461	27.2887	26.9769	27.0429
764	Q9T0I9	Q9T0I9_ARATH	Calcium-binding EF-hand family protein (EF-Hand containing protein-like) (Putative EF-hand containing protein)	AT4G38810	nucleus													0.835534	0.107834	0.835534	0.169823	0.925986	0.925986	0.837853	0.177548	0.177548	0.78336	0.78336	0.78336	27.1723	27.2345	27.8791	27.0957	27.7017	26.6809	27.6549	27.7984	28.4644	28.3419	27.3608	27.2406	27.1461	27.2887	26.9769	27.0429
960	O64866	O64866_ARATH	Calcium-binding EF-hand family protein (Expressed protein)	AT2G44310	cytosol		*											0.131655	0.023282	0.371236	0.853536	0.961139	0.997711	0.687175	0.255081	0.104816	0.728027	0.89339	0.728027	28.8355	29.3188	29.8084	29.0577	28.8991	27.9473	29.199	28.9025	30.3739	30.5818	29.6231	29.1112	29.22	29.3763	29.1969	29.1076
2751	Q9SVG9	CML42_ARATH	Calcium-binding protein CML42 (Calmodulin-like protein 42)	AT4G20780	cytosol,nucleus													NA	NA	NA	NA	NA	NA	NA	NA	NA	0.978344	0.978344	0.978344	NA	NA	NA	NA	NA	NA	NA	NA	NA	NA	NA	NA	25.1303	25.2266	25.114	25.1749
2655	A0A1P8APH4	A0A1P8APH4_ARATH	Calcium-dependent lipid-binding (CaLB domain) family protein	AT1G05500	plasma membrane													NA	NA	NA	NA	NA	NA	NA	NA	NA	0.988663	0.988663	0.879835	NA	NA	NA	NA	NA	NA	NA	NA	NA	NA	NA	NA	25.5401	25.5364	25.499	25.7471
197	Q9LEX1	CLB_ARATH	Calcium-dependent lipid-binding protein (AtCLB) (CaLB protein) (Protein NTMC 2 TYPE 4) (NTMC2TYPE4)	AT3G61050	plasma membrane													0.854197	0.0858587	0.854197	0.661573	0.620299	0.620299	0.632244	0.309804	0.309804	0.713353	0.713353	0.713353	28.4255	28.4733	27.8306	28.5562	28.1638	28.3071	28.4703	28.7751	27.3217	27.5171	27.9385	28.1803	28.7325	28.514	28.6405	28.6307
2346	Q9ZSA2	CDPKL_ARATH	Calcium-dependent protein kinase 21 (EC 2.7.11.1)	AT4G04720	plasma membrane													0.920411	0.920411	0.920411	NA	NA	NA	NA	NA	NA	0.901312	0.655792	0.655792	25.9924	26.0683	25.8592	26.0272	NA	NA	NA	NA	NA	NA	NA	NA	25.8721	25.604	26.5397	26.5742
1047	Q42479	CDPK3_ARATH	Calcium-dependent protein kinase 3 (EC 2.7.11.1) (Calcium-dependent protein kinase isoform CDPK6) (AtCDPK6)	AT4G23650	cytosol												*	0.497281	0.0781095	0.0781095	0.949742	0.934467	0.949742	0.86915	0.86915	0.86915	0.988618	0.988618	0.0398704	29.2948	29.2106	29.0205	29.5439	29.4223	29.3688	29.2241	29.3822	29.1792	29.2627	29.2098	29.3414	29.5091	29.5033	29.5022	29.7258
2549	Q38869	CDPK4_ARATH	Calcium-dependent protein kinase 4 (EC 2.7.11.1) (Calmodulin-domain protein kinase CDPK isoform 4)	AT4G09570	cytosol													NA	NA	NA	NA	NA	NA	0.941585	0.302812	0.387655	0.991735	0.601973	0.601973	NA	NA	NA	NA	NA	NA	NA	NA	27.1292	27.1507	26.6022	26.7833	27.055	27.0529	26.9168	27.1943
1926	Q38871	CDPK5_ARATH	Calcium-dependent protein kinase 5 (EC 2.7.11.1) (Calmodulin-domain protein kinase CDPK isoform 5)	AT4G35310	cytosol,nucleus												**	0.885557	0.058543	0.0534395	NA	NA	NA	0.551051	0.370842	0.551051	0.921184	0.891312	0.00172004	29.455	29.4113	28.7416	30.1862	NA	NA	NA	NA	29.3881	28.9195	28.5165	29.741	29.5382	29.5604	29.6341	30.7545
219	A0A1P8AXT8	A0A1P8AXT8_ARATH	Calcium-transporting ATPase (EC 7.2.2.10)	AT2G41560	vacuole													0.395809	0.27794	0.395809	0.894089	0.894089	0.894089	NA	NA	NA	0.967965	0.967965	0.725284	27.4015	26.7765	26.2731	26.893	26.8163	26.5574	26.6448	27.386	NA	NA	NA	NA	27.3726	27.3622	27.3124	27.6149
2559	F4HUS8	F4HUS8_ARATH	Calcium-transporting ATPase (EC 7.2.2.10)	AT1G27770	endoplasmic reticulum,plastid													NA	NA	NA	NA	NA	NA	NA	NA	NA	0.84059	0.745626	0.745626	NA	NA	NA	NA	NA	NA	NA	NA	NA	NA	NA	NA	27.1494	27.7299	28.9488	28.7656
2559	A0A1P8AR51	A0A1P8AR51_ARATH	Calcium-transporting ATPase (EC 7.2.2.10)	AT1G27770	endoplasmic reticulum,plastid													NA	NA	NA	NA	NA	NA	NA	NA	NA	0.84059	0.745626	0.745626	NA	NA	NA	NA	NA	NA	NA	NA	NA	NA	NA	NA	27.1494	27.7299	28.9488	28.7656
2559	Q37145	ACA1_ARATH	Calcium-transporting ATPase 1 (EC 7.2.2.10) (Ca(2+)-ATPase isoform 1) (Plastid envelope ATPase 1)	AT1G27770	endoplasmic reticulum,plastid													NA	NA	NA	NA	NA	NA	NA	NA	NA	0.84059	0.745626	0.745626	NA	NA	NA	NA	NA	NA	NA	NA	NA	NA	NA	NA	27.1494	27.7299	28.9488	28.7656
2213	P92939	ECA1_ARATH	Calcium-transporting ATPase 1, endoplasmic reticulum-type (EC 7.2.2.10)	AT1G07810	endoplasmic reticulum													0.855927	0.176377	0.855927	NA	NA	NA	NA	NA	NA	0.73114	0.635151	0.538469	27.7256	27.8457	26.6427	27.6292	NA	NA	NA	NA	NA	NA	NA	NA	27.6532	27.7206	27.7699	27.4889
2753	Q9SZR1	ACA10_ARATH	Calcium-transporting ATPase 10, plasma membrane-type (EC 7.2.2.10) (Ca(2+)-ATPase isoform 10)	AT4G29900	plasma membrane													NA	NA	NA	NA	NA	NA	NA	NA	NA	0.975171	0.402828	0.354282	NA	NA	NA	NA	NA	NA	NA	NA	NA	NA	NA	NA	25.7008	25.6948	25.9217	26.0261
219	O22218	ACA4_ARATH	Calcium-transporting ATPase 4, plasma membrane-type (EC 7.2.2.10) (Ca(2+)-ATPase isoform 4)	AT2G41560	vacuole													0.395809	0.27794	0.395809	0.894089	0.894089	0.894089	NA	NA	NA	0.967965	0.967965	0.725284	27.4015	26.7765	26.2731	26.893	26.8163	26.5574	26.6448	27.386	NA	NA	NA	NA	27.3726	27.3622	27.3124	27.6149
2713	Q9LF79	ACA8_ARATH	Calcium-transporting ATPase 8, plasma membrane-type (EC 7.2.2.10) (Ca(2+)-ATPase isoform 8)	AT5G57110	plasma membrane													NA	NA	NA	NA	NA	NA	NA	NA	NA	0.751229	0.751229	0.991695	NA	NA	NA	NA	NA	NA	NA	NA	NA	NA	NA	NA	26.9973	26.8431	26.6573	27.0005
1550	F4IVN6	F4IVN6_ARATH	Calmodulin	AT2G27030	plasma membrane		*											0.702116	0.0463852	0.702116	0.854515	0.854515	0.854515	0.745608	0.335632	0.262513	0.78485	0.658541	0.658541	31.8448	31.9963	32.9881	31.656	32.031	31.4415	32.1569	31.6941	33.2323	33.4409	32.4132	32.0235	32.0449	31.9372	31.739	31.665
1550	F4IJ46	F4IJ46_ARATH	Calmodulin	AT2G41110	cytosol		*											0.702116	0.0463852	0.702116	0.854515	0.854515	0.854515	0.745608	0.335632	0.262513	0.78485	0.658541	0.658541	31.8448	31.9963	32.9881	31.656	32.031	31.4415	32.1569	31.6941	33.2323	33.4409	32.4132	32.0235	32.0449	31.9372	31.739	31.665
1550	A0A1I9LPJ2	A0A1I9LPJ2_ARATH	Calmodulin	AT3G43810	cytosol		*											0.702116	0.0463852	0.702116	0.854515	0.854515	0.854515	0.745608	0.335632	0.262513	0.78485	0.658541	0.658541	31.8448	31.9963	32.9881	31.656	32.031	31.4415	32.1569	31.6941	33.2323	33.4409	32.4132	32.0235	32.0449	31.9372	31.739	31.665
1550	A0A1I9LPJ1	A0A1I9LPJ1_ARATH	Calmodulin	AT3G43810	cytosol		*											0.702116	0.0463852	0.702116	0.854515	0.854515	0.854515	0.745608	0.335632	0.262513	0.78485	0.658541	0.658541	31.8448	31.9963	32.9881	31.656	32.031	31.4415	32.1569	31.6941	33.2323	33.4409	32.4132	32.0235	32.0449	31.9372	31.739	31.665
1550	P0DH97	CALM2_ARATH	Calmodulin-2 (CaM-2)	AT2G41110	cytosol		*											0.702116	0.0463852	0.702116	0.854515	0.854515	0.854515	0.745608	0.335632	0.262513	0.78485	0.658541	0.658541	31.8448	31.9963	32.9881	31.656	32.031	31.4415	32.1569	31.6941	33.2323	33.4409	32.4132	32.0235	32.0449	31.9372	31.739	31.665
1550	P0DH98	CALM3_ARATH	Calmodulin-3 (CaM-3)	AT3G56800	cytosol		*											0.702116	0.0463852	0.702116	0.854515	0.854515	0.854515	0.745608	0.335632	0.262513	0.78485	0.658541	0.658541	31.8448	31.9963	32.9881	31.656	32.031	31.4415	32.1569	31.6941	33.2323	33.4409	32.4132	32.0235	32.0449	31.9372	31.739	31.665
1550	Q682T9	CALM5_ARATH	Calmodulin-5 (CaM-5)	AT2G27030	plasma membrane		*											0.702116	0.0463852	0.702116	0.854515	0.854515	0.854515	0.745608	0.335632	0.262513	0.78485	0.658541	0.658541	31.8448	31.9963	32.9881	31.656	32.031	31.4415	32.1569	31.6941	33.2323	33.4409	32.4132	32.0235	32.0449	31.9372	31.739	31.665
1550	Q03509	CALM6_ARATH	Calmodulin-6 (CaM-6)	AT5G21274	cytosol		*											0.702116	0.0463852	0.702116	0.854515	0.854515	0.854515	0.745608	0.335632	0.262513	0.78485	0.658541	0.658541	31.8448	31.9963	32.9881	31.656	32.031	31.4415	32.1569	31.6941	33.2323	33.4409	32.4132	32.0235	32.0449	31.9372	31.739	31.665
1550	P59220	CALM7_ARATH	Calmodulin-7 (CaM-7)	AT3G43810	cytosol		*											0.702116	0.0463852	0.702116	0.854515	0.854515	0.854515	0.745608	0.335632	0.262513	0.78485	0.658541	0.658541	31.8448	31.9963	32.9881	31.656	32.031	31.4415	32.1569	31.6941	33.2323	33.4409	32.4132	32.0235	32.0449	31.9372	31.739	31.665
421	P30187	CML10_ARATH	Calmodulin-like protein 10 (22 kDa calmodulin-like calcium-binding protein) (CABP-22)	AT2G41090	cytosol									**				0.974838	0.974838	0.974838	0.915128	0.915128	0.915128	0.683786	0.245361	0.00469191	0.479211	0.479211	0.157683	25.6859	25.4815	26.4594	25.6509	25.9102	25.7684	25.8258	26.2257	27.5533	27.7655	26.8595	25.1987	27.0241	27.3456	27.3826	26.2971
2081	P25071	CML12_ARATH	Calmodulin-like protein 12 (Touch-induced calmodulin-related protein 3)	AT2G41100	cytosol													0.988725	0.988725	0.573211	NA	NA	NA	0.542518	0.0564464	0.0551161	0.877572	0.877572	0.594796	27.0277	26.9899	27.0334	26.5742	NA	NA	NA	NA	27.2493	27.0338	26.4402	26.2549	26.316	26.2458	26.3594	26.6636
1555	P29402	CALX1_ARATH	Calnexin homolog 1	AT5G61790	endoplasmic reticulum													0.485271	0.0829402	0.485271	0.907596	0.907596	0.907596	0.868371	0.0954445	0.059728	0.875626	0.622336	0.271621	31.5087	31.6934	32.1746	31.3145	31.5618	31.3109	31.5125	31.2203	32.8653	32.7918	31.8682	31.5471	31.5502	31.5755	31.4445	31.249
2290	Q38798	CALX2_ARATH	Calnexin homolog 2	AT5G07340	endoplasmic reticulum													0.860025	0.416708	0.860025	NA	NA	NA	0.9072	0.208512	0.208512	0.692415	0.385547	0.692415	26.697	26.4004	27.5	26.5964	NA	NA	NA	NA	28.2342	28.1663	27.2395	27.0684	26.8759	26.9962	26.393	26.759
2229	F4HWC3	F4HWC3_ARATH	Calponin-like domain protein	AT1G20970	plasma membrane													0.47955	0.413202	0.618336	NA	NA	NA	NA	NA	NA	NA	NA	NA	25.9264	26.6727	26.8908	25.4775	NA	NA	NA	NA	NA	NA	NA	NA	NA	NA	NA	NA
343	F4HW29	F4HW29_ARATH	Calreticulin	AT1G08450	endoplasmic reticulum				*	*	*							0.896015	0.40888	0.40888	0.0463493	0.0463493	0.0463493	0.949212	0.949212	0.949212	0.709523	0.709523	0.709523	28.6549	28.6905	28.2666	28.3654	28.179	28.542	27.8438	28.5746	28.1845	28.2148	28.252	28.2872	28.7646	28.4557	28.5025	28.6385
343	F4HW30	F4HW30_ARATH	Calreticulin	AT1G08450	endoplasmic reticulum				*	*	*							0.896015	0.40888	0.40888	0.0463493	0.0463493	0.0463493	0.949212	0.949212	0.949212	0.709523	0.709523	0.709523	28.6549	28.6905	28.2666	28.3654	28.179	28.542	27.8438	28.5746	28.1845	28.2148	28.252	28.2872	28.7646	28.4557	28.5025	28.6385
1667	F4I529	F4I529_ARATH	Calreticulin	AT1G56340	endoplasmic reticulum		*											0.298021	0.0283923	0.297241	0.433098	0.84802	0.766211	0.992445	0.197283	0.181441	0.524223	0.992194	0.206482	31.5566	31.8511	32.4321	31.2484	31.7085	30.6149	31.5904	31.2645	32.8469	32.8527	31.8495	31.5501	31.3367	31.468	31.3383	31.0452
2290	F4K6M8	F4K6M8_ARATH	Calreticulin family protein	AT5G07340	endoplasmic reticulum													0.860025	0.416708	0.860025	NA	NA	NA	0.9072	0.208512	0.208512	0.692415	0.385547	0.692415	26.697	26.4004	27.5	26.5964	NA	NA	NA	NA	28.2342	28.1663	27.2395	27.0684	26.8759	26.9962	26.393	26.759
1667	O04151	CALR1_ARATH	Calreticulin-1	AT1G56340	endoplasmic reticulum		*											0.298021	0.0283923	0.297241	0.433098	0.84802	0.766211	0.992445	0.197283	0.181441	0.524223	0.992194	0.206482	31.5566	31.8511	32.4321	31.2484	31.7085	30.6149	31.5904	31.2645	32.8469	32.8527	31.8495	31.5501	31.3367	31.468	31.3383	31.0452
1665	Q38858	CALR2_ARATH	Calreticulin-2	AT1G09210	endoplasmic reticulum													0.432728	0.0566074	0.361971	0.26191	0.960984	0.757568	0.873933	0.251649	0.172541	0.597835	0.875273	0.0502387	30.6634	30.9219	31.5629	30.3406	30.8841	29.4198	30.8477	30.4446	31.7197	31.8075	30.9067	30.5319	30.6337	30.7755	30.6013	30.0518
343	O04153	CALR3_ARATH	Calreticulin-3 (Protein PRIORITY IN SWEET LIFE 1)	AT1G08450	endoplasmic reticulum				*	*	*							0.896015	0.40888	0.40888	0.0463493	0.0463493	0.0463493	0.949212	0.949212	0.949212	0.709523	0.709523	0.709523	28.6549	28.6905	28.2666	28.3654	28.179	28.542	27.8438	28.5746	28.1845	28.2148	28.252	28.2872	28.7646	28.4557	28.5025	28.6385
2606	O22914	CP121_ARATH	Calvin cycle protein CP12-1, chloroplastic (CP12 domain-containing protein 1) (Chloroplast protein 12-1)	AT2G47400	plastid													NA	NA	NA	NA	NA	NA	NA	NA	NA	0.95609	0.695405	0.695405	NA	NA	NA	NA	NA	NA	NA	NA	NA	NA	NA	NA	29.5207	29.4306	27.5846	28.2094
2118	Q9C787	Q9C787_ARATH	cAMP-regulated phosphoprotein 19-related protein	AT1G69510	nucleus													0.241394	0.0900873	0.505941	NA	NA	NA	0.973289	0.239519	0.148408	NA	NA	NA	26.7596	27.2019	27.4743	26.572	NA	NA	NA	NA	28.0367	28.0151	27.0458	26.5689	NA	NA	NA	NA
1592	A8MRD8	A8MRD8_ARATH	Carbamoyl phosphate synthetase A	AT3G27740	plastid													0.304269	0.135388	0.304269	0.780926	0.815035	0.424669	0.968966	0.658746	0.658746	0.886879	0.886879	0.886879	29.1751	29.3149	28.9373	29.3098	29.0848	29.1824	29.0346	28.7177	28.8923	28.9036	29.1321	29.1595	29.1347	29.187	29.2025	29.2228
661	Q42601	CARB_ARATH	Carbamoyl-phosphate synthase large chain, chloroplastic (EC 6.3.5.5) (Carbamoyl-phosphate synthetase ammonia chain) (Protein VENOSA 6)	AT1G29900	plastid													0.980423	0.25352	0.691313	0.615772	0.615772	0.545508	0.976683	0.312152	0.312152	0.863377	0.695016	0.17618	31.4308	31.4274	31.1984	31.5047	31.2126	31.2702	31.1397	31.3651	30.6077	30.6209	31.2218	31.3039	31.1732	31.1861	31.2282	31.3465
1592	Q9LVW7	CARA_ARATH	Carbamoyl-phosphate synthase small chain, chloroplastic (EC 6.3.5.5) (Carbamoyl-phosphate synthetase glutamine chain) (Protein VENOSA 6)	AT3G27740	plastid													0.304269	0.135388	0.304269	0.780926	0.815035	0.424669	0.968966	0.658746	0.658746	0.886879	0.886879	0.886879	29.1751	29.3149	28.9373	29.3098	29.0848	29.1824	29.0346	28.7177	28.8923	28.9036	29.1321	29.1595	29.1347	29.187	29.2025	29.2228
1655	A0A1I9LSH2	A0A1I9LSH2_ARATH	Carbohydrate-binding-like fold	AT3G62360	endoplasmic reticulum													0.708705	0.438595	0.989885	0.852082	0.697802	0.697802	0.723186	0.239029	0.239029	0.961947	0.961947	0.961947	28.1433	27.9229	27.5149	28.1384	28.1673	28.3577	27.7617	27.7428	26.7843	27.0057	27.8361	28.1395	28.4425	28.3023	28.3799	28.4312
1655	Q9LZQ4	Q9LZQ4_ARATH	Carbohydrate-binding-like fold	AT3G62360	endoplasmic reticulum													0.708705	0.438595	0.989885	0.852082	0.697802	0.697802	0.723186	0.239029	0.239029	0.961947	0.961947	0.961947	28.1433	27.9229	27.5149	28.1384	28.1673	28.3577	27.7617	27.7428	26.7843	27.0057	27.8361	28.1395	28.4425	28.3023	28.3799	28.4312
639	A8MQY4	A8MQY4_ARATH	Carbonic anhydrase (EC 4.2.1.1) (Carbonate dehydratase)	AT5G14740	plastid													0.924415	0.924415	0.298538	0.407496	0.407496	0.407496	0.54477	0.412969	0.69219	0.875983	0.875983	0.682282	34.9993	35.0341	35.0475	35.249	35.3599	35.21	35.5305	35.524	35.5517	35.3491	35.238	35.6379	35.2659	35.3121	35.2835	35.4224
639	F4K875	F4K875_ARATH	Carbonic anhydrase (EC 4.2.1.1) (Carbonate dehydratase)	AT5G14740	plastid													0.924415	0.924415	0.298538	0.407496	0.407496	0.407496	0.54477	0.412969	0.69219	0.875983	0.875983	0.682282	34.9993	35.0341	35.0475	35.249	35.3599	35.21	35.5305	35.524	35.5517	35.3491	35.238	35.6379	35.2659	35.3121	35.2835	35.4224
639	F4K873	F4K873_ARATH	Carbonic anhydrase (EC 4.2.1.1) (Carbonate dehydratase)	AT5G14740	plastid													0.924415	0.924415	0.298538	0.407496	0.407496	0.407496	0.54477	0.412969	0.69219	0.875983	0.875983	0.682282	34.9993	35.0341	35.0475	35.249	35.3599	35.21	35.5305	35.524	35.5517	35.3491	35.238	35.6379	35.2659	35.3121	35.2835	35.4224
1003	F4KHG6	CTPA1_ARATH	Carboxyl-terminal-processing peptidase 1, chloroplastic (EC 3.4.21.102) (D1 C-terminal processing protease 1) (Photosystem II D1 protein processing peptidase 1)	AT5G46390	plastid													NA	NA	NA	0.961731	0.560059	0.961731	0.721018	0.397747	0.397747	0.974211	0.974211	0.974211	NA	NA	NA	NA	25.9647	25.9768	25.6203	25.9388	26.3694	26.1992	25.7249	25.4898	25.5155	25.5881	25.6017	25.4513
2541	O49290	CPPM_ARATH	Carboxyvinyl-carboxyphosphonate phosphorylmutase, chloroplastic (EC 2.7.8.23) (Carboxyphosphonoenolpyruvate phosphonomutase) (CPEP phosphonomutase)	AT1G77060	plastid													NA	NA	NA	NA	NA	NA	0.93548	0.93548	0.93548	0.997685	0.997685	0.526388	NA	NA	NA	NA	NA	NA	NA	NA	26.8542	26.6892	26.4756	26.5908	26.1448	26.253	26.2546	25.4882
379	Q6TBX7	LUT1_ARATH	Carotene epsilon-monooxygenase, chloroplastic (EC 1.14.14.158) (Cytochrome P450 97C1) (Protein LUTEIN DEFICIENT 1)	AT3G53130	plastid													0.254658	0.0813692	0.254658	0.632046	0.912383	0.633811	0.606519	0.126862	0.0566896	0.583464	0.583464	0.583464	27.7791	27.3382	27.0201	28.1782	27.7627	28.1655	27.6641	28.118	26.202	26.4728	27.2897	27.9161	28.2273	28.0662	28.0997	28.3812
766	O65572	CCD1_ARATH	Carotenoid 9,10(9',10')-cleavage dioxygenase 1 (EC 1.14.99.n4) (AtCCD1) (Neoxanthin cleavage enzyme NC1) (AtNCED1)	AT3G63520	vacuole													0.487982	0.455282	0.140591	0.894924	0.519626	0.894924	0.552175	0.115288	0.115288	0.756789	0.214256	0.369034	29.9524	29.7455	29.693	30.4088	30.5023	30.549	30.1055	30.5985	29.3366	29.6721	30.4068	30.5277	30.068	30.1022	30.3236	30.2228
2613	O64816	CSK2P_ARATH	Casein kinase II subunit alpha-4, chloroplastic (CK2-alpha4) (EC 2.7.11.1) (Plastid-targeted casein kinase 2 alpha) (cpCK2alpha)	AT2G23070	cytosol													NA	NA	NA	NA	NA	NA	NA	NA	NA	0.830963	0.42725	0.99257	NA	NA	NA	NA	NA	NA	NA	NA	NA	NA	NA	NA	26.1188	26.3562	25.3547	26.1243
195	A0A1P8B564	A0A1P8B564_ARATH	Catalase (EC 1.11.1.6)	AT4G35090	peroxisome													0.419864	0.0713215	0.148165	0.772578	0.879318	0.772578	0.989218	0.0793841	0.060441	0.440557	0.533483	0.514364	32.3468	32.0456	31.4672	32.9604	32.5078	32.867	32.5822	33.1221	31.1273	31.1362	32.5905	32.9891	32.5985	32.3278	32.4348	32.8037
195	F4JM86	F4JM86_ARATH	Catalase (EC 1.11.1.6)	AT4G35090	peroxisome													0.419864	0.0713215	0.148165	0.772578	0.879318	0.772578	0.989218	0.0793841	0.060441	0.440557	0.533483	0.514364	32.3468	32.0456	31.4672	32.9604	32.5078	32.867	32.5822	33.1221	31.1273	31.1362	32.5905	32.9891	32.5985	32.3278	32.4348	32.8037
830	B9DG18	B9DG18_ARATH	Catalase (EC 1.11.1.6)	AT1G20620	peroxisome													0.592968	0.144419	0.504045	0.531217	0.686836	0.896962	0.595775	0.300179	0.339736	0.308252	0.761003	0.18469	33.5805	33.2968	32.5023	33.202	32.504	33.2789	32.8369	32.5676	31.4337	31.8078	32.9951	32.4553	33.9621	33.5901	33.8877	33.3742
830	A0A1P8AWT7	A0A1P8AWT7_ARATH	Catalase (EC 1.11.1.6)	AT1G20620	peroxisome													0.592968	0.144419	0.504045	0.531217	0.686836	0.896962	0.595775	0.300179	0.339736	0.308252	0.761003	0.18469	33.5805	33.2968	32.5023	33.202	32.504	33.2789	32.8369	32.5676	31.4337	31.8078	32.9951	32.4553	33.9621	33.5901	33.8877	33.3742
830	Q2V4M4	Q2V4M4_ARATH	Catalase (EC 1.11.1.6)	AT1G20620	peroxisome													0.592968	0.144419	0.504045	0.531217	0.686836	0.896962	0.595775	0.300179	0.339736	0.308252	0.761003	0.18469	33.5805	33.2968	32.5023	33.202	32.504	33.2789	32.8369	32.5676	31.4337	31.8078	32.9951	32.4553	33.9621	33.5901	33.8877	33.3742
830	F4HUL6	F4HUL6_ARATH	Catalase 3	AT1G20620	peroxisome													0.592968	0.144419	0.504045	0.531217	0.686836	0.896962	0.595775	0.300179	0.339736	0.308252	0.761003	0.18469	33.5805	33.2968	32.5023	33.202	32.504	33.2789	32.8369	32.5676	31.4337	31.8078	32.9951	32.4553	33.9621	33.5901	33.8877	33.3742
830	A0A1P8AWR0	A0A1P8AWR0_ARATH	Catalase 3	AT1G20620	peroxisome													0.592968	0.144419	0.504045	0.531217	0.686836	0.896962	0.595775	0.300179	0.339736	0.308252	0.761003	0.18469	33.5805	33.2968	32.5023	33.202	32.504	33.2789	32.8369	32.5676	31.4337	31.8078	32.9951	32.4553	33.9621	33.5901	33.8877	33.3742
90	Q96528	CATA1_ARATH	Catalase-1 (EC 1.11.1.6)	AT1G20630	peroxisome		**										*	0.395339	0.00447788	0.227384	0.791225	0.945806	0.791225	NA	NA	NA	0.946376	0.441816	0.023018	26.9038	26.5801	25.2724	27.3853	26.4274	26.9408	26.3689	27.3678	NA	NA	NA	NA	26.6708	26.6892	26.9411	27.6231
195	P25819	CATA2_ARATH	Catalase-2 (EC 1.11.1.6)	AT4G35090	peroxisome													0.419864	0.0713215	0.148165	0.772578	0.879318	0.772578	0.989218	0.0793841	0.060441	0.440557	0.533483	0.514364	32.3468	32.0456	31.4672	32.9604	32.5078	32.867	32.5822	33.1221	31.1273	31.1362	32.5905	32.9891	32.5985	32.3278	32.4348	32.8037
830	Q42547	CATA3_ARATH	Catalase-3 (EC 1.11.1.6)	AT1G20620	peroxisome													0.592968	0.144419	0.504045	0.531217	0.686836	0.896962	0.595775	0.300179	0.339736	0.308252	0.761003	0.18469	33.5805	33.2968	32.5023	33.202	32.504	33.2789	32.8369	32.5676	31.4337	31.8078	32.9951	32.4553	33.9621	33.5901	33.8877	33.3742
2445	Q682E0	Q682E0_ARATH	Catalytic/ hydrolase (mRNA, clone: RAFL21-86-C08)	AT2G35450	plastid													NA	NA	NA	NA	NA	NA	0.304767	0.684995	0.792446	0.941948	0.78318	0.407073	NA	NA	NA	NA	NA	NA	NA	NA	25.6973	26.104	25.8273	25.6375	25.8159	25.7898	25.6274	25.2135
2683	Q94K85	CATB3_ARATH	Cathepsin B-like protease 3 (EC 3.4.22.-) (Cathepsin B3) (AtCathB3)	AT4G01610	extracellular													NA	NA	NA	NA	NA	NA	NA	NA	NA	0.686934	0.601577	0.490276	NA	NA	NA	NA	NA	NA	NA	NA	NA	NA	NA	NA	26.445	26.2287	26.8094	25.6883
205	Q94K71	CBBY_ARATH	CBBY-like protein (AtCbby) (EC 3.1.3.-)	AT3G48420	plastid													0.440962	0.30991	0.440962	0.491493	0.707581	0.491493	0.997861	0.152134	0.346838	0.988051	0.690594	0.410872	30.6161	30.9209	31.1445	30.8367	30.9405	30.3534	31.1387	31.5372	32.0288	32.0277	31.1417	31.5897	30.3242	30.3284	30.1642	30.706
1879	O23193	CBSX1_ARATH	CBS domain-containing protein CBSX1, chloroplastic (CBS domain-containing protein 2) (AtCDCP2) (Protein LOSS OF THE TIMING OF ET AND JA BIOSYNTHESIS 2) (AtLEJ2)	AT4G36910	plastid			*										0.603367	0.556259	0.0381359	NA	NA	NA	0.652821	0.474275	0.120777	0.929801	0.929801	0.776057	26.6607	26.5455	26.8246	26.0398	NA	NA	NA	NA	26.9213	26.782	26.6025	26.0588	26.0225	25.994	26.1035	25.7078
1861	Q9C5D0	CBSX2_ARATH	CBS domain-containing protein CBSX2, chloroplastic (CBS domain-containing protein 1) (AtCDCP1) (Protein LOSS OF THE TIMING OF ET AND JA BIOSYNTHESIS 1) (AtLEJ1)	AT4G34120	plastid			***					*	***			***	0.412067	0.160635	0.000349282	0.102228	0.294708	0.0558918	0.228986	0.0398449	0.000812613	0.961999	0.961999	0.000180906	29.2841	29.4201	29.546	28.4463	29.8059	28.9874	29.3819	28.4224	30.0255	29.6884	29.3858	28.4178	29.2492	29.2232	29.2406	27.9548
861	Q9LEV3	CBSX3_ARATH	CBS domain-containing protein CBSX3, mitochondrial	AT5G10860	mitochondrion													0.453552	0.453552	0.522136	0.987742	0.987742	0.987742	0.90542	0.218718	0.158486	0.763988	0.36523	0.36523	28.7451	28.9881	29.0377	28.8943	29.1485	29.0161	29.1524	29.1941	29.0183	29.0038	28.8128	28.7347	29.3377	29.3101	29.4352	29.2033
14	Q9FLI7	NEET_ARATH	CDGSH iron-sulfur domain-containing protein NEET (At-NEET)	AT5G51720	plastid													0.343332	0.343332	0.113079	0.766893	0.486972	0.486972	NA	NA	NA	0.706213	0.706968	0.182078	28.9341	29.3936	29.4449	29.7723	28.6571	28.028	30.017	30.343	NA	NA	NA	NA	28.4515	28.7515	28.6745	29.4926
2420	Q8H0V1	CK5P1_ARATH	CDK5RAP1-like protein	AT4G36390	plastid													NA	NA	NA	NA	NA	NA	0.698558	0.126973	0.115509	0.823136	0.823136	0.823136	NA	NA	NA	NA	NA	NA	NA	NA	25.4869	25.2871	26.1725	26.2582	26.0433	25.9815	25.9708	25.9035
1571	P54609	CD48A_ARATH	Cell division control protein 48 homolog A (AtCDC48a)	AT3G09840	cytosol													0.79545	0.396237	0.396237	0.261569	0.45489	0.261569	0.999671	0.999671	0.999671	0.873063	0.929031	0.873063	32.0303	32.0587	32.1938	32.1691	32.095	31.8048	31.9196	31.7383	32.3918	32.2322	32.1982	32.1981	31.9147	31.9692	31.9034	32.0135
139	O80842	CFTSY_ARATH	Cell division protein FtsY homolog, chloroplastic (Chloroplast SRP receptor homolog, alpha subunit CpFtsY) (Fused signal recognition particle receptor)	AT2G45770	plastid													0.860637	0.860637	0.448999	0.640655	0.820143	0.632684	0.594963	0.594963	0.991524	0.251341	0.251341	0.251341	27.3761	27.2336	27.1292	26.4241	26.5288	26.9755	26.4037	27.2839	26.7889	26.4123	26.4636	26.785	26.539	26.8421	26.8018	26.8319
1729	Q42545	FTSZ1_ARATH	Cell division protein FtsZ homolog 1, chloroplastic (AtFtsZ1) (AtFtsZ1-1) (Chloroplast FtsZ) (CpFtsZ) (Protein ACCUMULATION AND REPLICATION OF CHLOROPLASTS 10) (Protein PLASTID MOVEMENT IMPAIRED4)	AT5G55280	plastid													0.973089	0.973089	0.868643	0.605246	0.948064	0.31729	0.619568	0.604553	0.66599	0.611448	0.63273	0.0664113	28.5123	28.5338	28.5164	28.4218	28.2289	28.4665	28.2497	27.6854	28.6609	28.542	28.8128	28.5761	28.5138	28.4682	28.5465	28.3271
1384	O82533	FTZ21_ARATH	Cell division protein FtsZ homolog 2-1, chloroplastic (AtFtsZ2-1) (Plastid division protein FTSZ2-1)	AT2G36250	plastid													0.758679	0.758679	0.758679	0.492875	0.633546	0.492875	0.53221	0.411302	0.53221	0.965794	0.965794	0.965794	28.5602	28.6055	28.4772	28.5238	28.7238	28.5367	28.842	28.5045	28.4526	28.3216	28.7844	28.5883	28.647	28.6304	28.6525	28.6087
2324	Q9LXJ0	FTZ22_ARATH	Cell division protein FtsZ homolog 2-2, chloroplastic (AtFtsZ2-2) (Plastid division protein FTSZ2-2)	AT3G52750	plastid													0.922971	0.922971	0.98661	NA	NA	NA	NA	NA	NA	0.663396	0.795051	0.795051	26.4109	25.9229	25.9351	26.2784	NA	NA	NA	NA	NA	NA	NA	NA	26.8058	25.8251	26.6407	26.4517
623	Q9FKX3	Q9FKX3_ARATH	Cell wall integrity/stress response component	AT5G66090	plastid													NA	NA	NA	0.929845	0.929845	0.929845	0.37886	0.0566409	0.18021	0.656156	0.656156	0.656156	NA	NA	NA	NA	26.7051	26.756	27.3433	26.8775	27.2333	27.3082	26.9993	27.0933	26.7551	26.9883	26.8501	26.9434
2161	P13114	CHSY_ARATH	Chalcone synthase (EC 2.3.1.74) (Naringenin-chalcone synthase) (Protein TRANSPARENT TESTA 4)	AT5G13930	endoplasmic reticulum													0.721559	0.721559	0.721559	NA	NA	NA	0.890385	0.605863	0.605863	NA	NA	NA	27.104	26.6145	27.3059	26.8603	NA	NA	NA	NA	27.3449	27.4632	28.2583	26.7644	NA	NA	NA	NA
941	P41088	CFI1_ARATH	Chalcone--flavonone isomerase 1 (Chalcone isomerase 1) (EC 5.5.1.6) (Protein TRANSPARENT TESTA 5)	AT3G55120	endoplasmic reticulum													0.268128	0.532085	0.268128	0.44967	0.654191	0.971019	0.320635	0.906434	0.320635	0.248044	0.417991	0.284661	28.0315	28.3443	28.2241	28.3207	28.1053	27.7865	27.9846	28.1129	29.1152	29.3513	29.0918	28.8614	27.2868	27.6465	27.459	27.5673
2105	A0A1P8BCR9	A0A1P8BCR9_ARATH	Chaperone DnaJ-domain superfamily protein	AT5G42480	plastid													0.884521	0.749486	0.749486	NA	NA	NA	0.968004	0.968004	0.968004	0.812541	0.812541	0.812541	26.9285	26.8106	26.5711	26.5602	NA	NA	NA	NA	26.8843	26.7373	26.8048	26.7937	26.293	26.5743	26.4484	26.3998
1372	Q9LF37	CLPB3_ARATH	Chaperone protein ClpB3, chloroplastic (ATP-dependent Clp protease ATP-binding subunit ClpB homolog 3) (Casein lytic proteinase B3) (Protein ALBINO OR PALE GREEN 6)	AT5G15450	plastid		*							*				0.265183	0.0382348	0.265183	0.841619	0.841619	0.841619	0.415953	0.123753	0.0223897	0.802764	0.802764	0.802764	31.1038	31.2745	31.5466	30.945	31.1578	30.7857	31.0204	30.9458	32.4459	32.2032	31.8322	31.3028	30.7824	30.9223	30.8637	30.8241
1334	Q9FI56	CLPC1_ARATH	Chaperone protein ClpC1, chloroplastic (ATP-dependent Clp protease ATP-binding subunit ClpC homolog 1) (Casein lytic proteinase C1) (Protein DE-REGULATED CAO ACCUMULATION 1) (Protein IRON-RESCUED MUTANT 1)	AT5G50920	plastid													0.74429	0.234186	0.931329	0.842193	0.842193	0.842193	0.343979	0.153964	0.153964	0.89922	0.89922	0.89922	34.4602	34.5738	34.8613	34.4769	34.9804	34.5916	34.9163	34.7893	35.6369	35.295	34.8581	34.9549	34.4097	34.4987	34.3917	34.4803
959	Q9SXJ7	CLPC2_ARATH	Chaperone protein ClpC2, chloroplastic (EC 3.6.1.-) (ATP-dependent Clp protease ATP-binding subunit ClpC homolog 2) (AtClpC) (Casein lytic proteinase C2)	AT3G48870	plastid													0.381845	0.529586	0.185055	0.39625	0.702309	0.995854	0.261279	0.423698	0.953921	0.715103	0.428008	0.809648	29.4994	29.1927	29.3345	28.9808	29.4288	28.3664	29.0746	29.4322	29.0789	28.4468	28.7052	29.0982	28.732	28.6231	28.4585	28.6957
2281	P42762	CLPD_ARATH	Chaperone protein ClpD, chloroplastic (EC 3.6.1.-) (ATP-dependent Clp protease ATP-binding subunit ClpD homolog) (Casein lytic proteinase D) (ERD1 protein) (Protein EARLY RESPONSIVE TO DEHYDRATION 1) (Protein SENESCENCE ASSOCIATED GENE 15)	AT5G51070	plastid								*					0.932847	0.932847	0.932847	NA	NA	NA	0.657437	0.0325197	0.657437	NA	NA	NA	26.4521	26.5137	26.3092	26.5476	NA	NA	NA	NA	26.9441	26.7023	25.6055	26.7171	NA	NA	NA	NA
511	Q94AW8	DNAJ3_ARATH	Chaperone protein dnaJ 3 (AtDjA3) (AtJ3)	AT3G44110	nucleus													0.717605	0.0992474	0.484818	0.478549	0.863541	0.7628	0.693668	0.0782237	0.0782237	0.389675	0.389675	0.897192	30.1798	30.0922	29.5895	30.3721	29.7401	30.315	29.7986	29.9802	29.1023	29.259	30.0472	30.2735	30.2115	29.9346	29.9851	30.1891
1896	Q9SJZ7	DNJA6_ARATH	Chaperone protein dnaJ A6, chloroplastic (atDjA6) (Chaperone protein dnaJ A26) (AtDjA26)	AT2G22360	plastid								*	*				0.797444	0.216461	0.216461	NA	NA	NA	0.202391	0.0477483	0.0477483	0.522327	0.560732	0.560732	26.3454	26.1719	25.1986	27.2371	NA	NA	NA	NA	25.6527	26.3378	26.9077	27.088	26.3306	25.7249	26.7497	26.7129
1210	F4JQ55	F4JQ55_ARATH	Chaperone protein htpG family protein	AT4G24190	endoplasmic reticulum								*	*				0.155485	0.0898221	0.0898221	0.889452	0.889452	0.889452	0.381172	0.0297616	0.0143537	0.726517	0.726517	0.497775	32.1833	32.3559	32.4059	31.9713	32.1299	31.829	32.0864	32.0101	33.2534	33.0261	32.4955	32.1826	32.0764	31.9944	31.9692	31.7796
1414	A0A1P8AUX7	A0A1P8AUX7_ARATH	Chaperonin 10	AT1G14980	mitochondrion	*	*											0.0406601	0.0406601	0.168766	0.838582	0.94917	0.838582	0.732055	0.852753	0.732055	0.975499	0.975499	0.975499	31.1726	31.5054	31.5039	31.3403	31.2799	30.8674	31.3055	31.0425	31.4715	31.5537	31.446	31.3755	31.1066	31.1019	31.1289	31.0923
1581	P21238	CPNA1_ARATH	Chaperonin 60 subunit alpha 1, chloroplastic (CPN-60 alpha 1) (Protein SCHLEPPERLESS) (RuBisCO large subunit-binding protein subunit alpha 1)	AT2G28000	plastid													0.667809	0.110295	0.667809	0.749869	0.936947	0.749869	0.906468	0.230869	0.230869	0.951198	0.951198	0.951198	34.7757	34.9394	35.4333	34.6643	34.942	34.5045	34.9081	34.5789	36.0246	35.864	35.0794	35.0414	34.3941	34.4455	34.3434	34.4418
1413	P21240	CPNB1_ARATH	Chaperonin 60 subunit beta 1, chloroplastic (CPN-60 beta 1) (60 kDa chaperonin subunit beta 1) (RuBisCO large subunit-binding protein subunit beta, chloroplastic)	AT1G55490	plastid													0.463687	0.118855	0.963023	0.856845	0.856845	0.856845	0.832032	0.273016	0.273016	0.808516	0.947945	0.808516	35.1571	35.3684	35.7152	35.1675	35.3469	34.97	35.284	35.1098	36.2707	36.105	35.4953	35.5124	34.8348	34.939	34.8509	34.9306
839	Q9LJE4	CPNB2_ARATH	Chaperonin 60 subunit beta 2, chloroplastic (CPN-60 beta 2)	AT3G13470	plastid													0.455762	0.247469	0.398652	0.963831	0.963831	0.963831	0.724609	0.395443	0.395443	0.912274	0.912274	0.912274	30.2795	30.5014	30.8514	30.5462	29.6747	30.1621	30.1188	29.7348	31.7734	31.5588	30.9424	31.1026	29.9914	30.0339	29.8883	29.91
1721	C0Z361	CPNB3_ARATH	Chaperonin 60 subunit beta 3, chloroplastic (CPN-60 beta 3)	AT5G56500	plastid													0.46956	0.409309	0.55696	0.124681	0.760918	0.517634	0.870253	0.314323	0.127659	0.887657	0.927267	0.291488	26.4386	27.267	27.5905	26.9281	26.9372	25.6284	26.7897	26.4095	28.0262	27.9378	27.2223	26.6745	26.479	26.7084	26.5283	25.6357
2458	Q9C667	CPNB4_ARATH	Chaperonin 60 subunit beta 4, chloroplastic (CPN-60 beta 4)	AT1G26230	plastid													NA	NA	NA	NA	NA	NA	0.688076	0.688076	0.943779	NA	NA	NA	NA	NA	NA	NA	NA	NA	NA	NA	26.2097	25.8007	25.5521	26.1748	NA	NA	NA	NA
1297	P29197	CH60A_ARATH	Chaperonin CPN60, mitochondrial (HSP60)	AT3G23990	mitochondrion													0.375857	0.063891	0.872695	0.917092	0.917092	0.917092	0.879199	0.183021	0.183021	0.981888	0.981888	0.981888	32.4672	32.7284	33.1478	32.4295	32.6077	32.2429	32.4881	32.4415	33.6435	33.5733	32.8	32.6474	32.1375	32.2132	32.1342	32.1617
1211	Q8L7B5	CH60B_ARATH	Chaperonin CPN60-like 1, mitochondrial (HSP60-like 1)	AT2G33210	mitochondrion													0.490673	0.0802751	0.95512	0.905099	0.905099	0.905099	0.935226	0.278905	0.271971	0.942791	0.942791	0.942791	29.276	29.5107	29.9923	29.2907	29.5053	29.2472	29.4431	29.3855	30.5069	30.4677	29.792	29.5695	29.2671	29.3875	29.2806	29.299
328	Q93ZM7	CH60C_ARATH	Chaperonin CPN60-like 2, mitochondrial (HSP60-like 2)	AT3G13860	mitochondrion													0.787682	0.337403	0.787682	0.936328	0.936328	0.936328	0.858721	0.26328	0.26328	0.749784	0.749784	0.821691	28.8419	28.9712	29.26	28.9171	28.5731	28.9339	29.0377	28.987	29.8337	29.695	29.1488	29.0895	28.869	29.0189	29.0114	28.9686
2629	F4KIT3	F4KIT3_ARATH	Chloride channel A	AT5G40890	vacuole													NA	NA	NA	NA	NA	NA	NA	NA	NA	0.799441	0.799441	0.799441	NA	NA	NA	NA	NA	NA	NA	NA	NA	NA	NA	NA	26.441	25.8539	26.1162	26.5975
2629	P92941	CLCA_ARATH	Chloride channel protein CLC-a (AtCLC-a) (CBS domain-containing protein CBSCLC5)	AT5G40890	vacuole													NA	NA	NA	NA	NA	NA	NA	NA	NA	0.799441	0.799441	0.799441	NA	NA	NA	NA	NA	NA	NA	NA	NA	NA	NA	NA	26.441	25.8539	26.1162	26.5975
103	F4IEG8	F4IEG8_ARATH	Chlorophyll A-B binding family protein	AT1G44575	plastid													0.867979	0.126889	0.126889	0.242746	0.242746	0.242746	0.681725	0.544719	0.275211	0.822469	0.822469	0.270473	33.3264	33.284	32.8464	33.805	33.1211	33.8057	33.7239	33.9859	33.0708	32.9271	33.3367	33.718	33.4016	33.3657	33.4572	33.7005
686	P04778	CB1C_ARATH	Chlorophyll a-b binding protein 1, chloroplastic (Chlorophyll a-b protein 140) (CAB-140) (LHCII type I CAB-1)	AT1G29930	plastid		*											0.146767	0.0281717	0.172064	0.916156	0.916156	0.916156	0.687595	0.857199	0.687595	0.966072	0.966072	0.966072	30.1488	29.7261	29.3705	29.8359	30.0365	29.3823	29.9539	30.1739	29.9518	29.491	29.8917	29.7018	30.2728	30.3352	30.3644	30.2529
200	Q9SHR7	CB21_ARATH	Chlorophyll a-b binding protein 2.1, chloroplastic (Photosystem II light harvesting complex gene 2.1) (Protein LIGHT-HARVESTING CHLOROPHYLL B-BINDING 2.1)	AT2G05100	plastid													0.300284	0.094762	0.42791	0.751666	0.751666	0.751666	0.831933	0.872617	0.831933	0.907354	0.907354	0.907354	31.7162	31.2458	30.743	32.0134	31.6137	32.2142	31.8619	32.218	31.2824	31.4517	31.3182	31.5187	32.5481	32.6951	32.6485	32.4477
459	Q9S7M0	CB3_ARATH	Chlorophyll a-b binding protein 3, chloroplastic (Light-harvesting chlorophyll B-binding protein 3) (LHCB3*1) (Lhcb3)	AT5G54270	plastid													0.0874894	0.0520442	0.0874894	0.829007	0.829007	0.829007	0.59344	0.560391	0.504797	0.882583	0.882583	0.882583	33.4555	32.9657	32.8051	33.0284	32.9003	33.086	33.3209	33.1818	33.3529	33.1482	33.0368	32.8567	33.7198	33.6731	33.6307	33.4749
737	P27521	CA4_ARATH	Chlorophyll a-b binding protein 4, chloroplastic (LHCI type III CAB-4)	AT3G47470	plastid													0.282614	0.0902312	0.487565	0.905412	0.905412	0.905412	0.913452	0.2722	0.11562	0.830577	0.830577	0.830577	32.8116	32.3543	31.9407	32.6148	32.3691	32.1225	32.7275	32.4789	31.6682	31.6969	32.0709	32.3289	33.2448	33.0219	32.8255	32.8574
[truncated: 2,869 more rows]

## Sheet: Table S2
Table S2: Significant functional categories of proteomic changes associated with high-light acclimation in the wild type. Table of significant gene ontology (GO) terms sorted by p-values with respect to the proteomic changes shown in Figure S7. Ontology: B, Biological process; C, Cellular Components; F, Molecular functions. A list of complete GO terms was created with “agriGO” and sent to “REVIGO…
[truncated: 552 more rows]

[truncated: 10 more sheets: Table S3, Table S4, Table S5, Table S6, Table S7, Table S8, Table S9, Table S10, Table S11, Table S12]
